# Supplementary material for: Checklist of marine macroalgae in two contiguous Marine Protected Areas in the south-western Atlantic
Source: Biodivers Data J. 2024 Jul 23;12:e122350. doi: 10.3897/BDJ.12.e122350 (PMC11292122; doi:10.3897/BDJ.12.e122350)
Supplement: XML Treatment for Chlorophyta/Ochrophyta/Rhodophyta/Tracheophyta [file BDJ.12.e122350-treatment1.xml]

<!DOCTYPE tp:taxon-treatment
  PUBLIC "-//TaxonX//DTD Taxonomic Treatment Publishing DTD v0 20100105//EN" "tax-treatment-NSO.dtd">
<tp:taxon-treatment xmlns:tp="http://www.plazi.org/taxpub"><tp:treatment-meta><mixed-citation publication-type="journal"><person-group><name><surname>Karez</surname><given-names>Claudia S</given-names></name><name><surname>Bahia</surname><given-names>Ricardo G</given-names></name><name><surname>Nunes</surname><given-names>José M C</given-names></name><name><surname>Santos</surname><given-names>Gabriel N</given-names></name><name><surname>Moura</surname><given-names>Rodrigo L</given-names></name><name><surname>Salomon</surname><given-names>Paulo S</given-names></name><name><surname>Ribeiro</surname><given-names>Clarice C M</given-names></name><name><surname>Silva</surname><given-names>Carolina C</given-names></name><name><surname>Cardial</surname><given-names>Pedro</given-names></name><name><surname>Leal</surname><given-names>Gabriella A</given-names></name><name><surname>Lyra</surname><given-names>Manoela B</given-names></name><name><surname>Salgado</surname><given-names>Leonardo T</given-names></name></person-group><article-title>Checklist of marine macroalgae in two contiguous Marine Protected Areas in the south-western Atlantic</article-title><source>Biodivers Data J</source><day>23</day><month>07</month><year>2024</year><volume>12</volume><pub-id pub-id-type="doi">10.3897/BDJ.12.e122350</pub-id></mixed-citation></tp:treatment-meta><tp:nomenclature><tp:taxon-name>
              <object-id xmlns:xlink="http://www.w3.org/1999/xlink" content-type="arpha" xlink:type="simple">B477866E-80F6-5AAC-98EF-6CB5C8D3FD47</object-id>
              <tp:taxon-name-part taxon-name-part-type="phylum">Chlorophyta/Ochrophyta/Rhodophyta/Tracheophyta</tp:taxon-name-part>
            </tp:taxon-name></tp:nomenclature><tp:treatment-sec sec-type="Notes"><title>Notes</title><p>Macroalgae recorded in the studied areas are presented in Table <xref ref-type="table" rid="T11203845">1</xref></p></tp:treatment-sec><tp:treatment-sec><!--Section generated to contain objects referenced in tp:taxon-treatment.--><table-wrap id="T11203845" position="float" orientation="portrait"><label>Table 1.</label><caption><p>List of macroalgae of the Costa das Algas EPA (CA) and the Santa Cruz WR (SC) recorded in the present study (2018-2019 survey) and previous period (1969-2004). R = Record (R = taxa present in both periods: before 2004 and in this study (2018-2019); 1st R = first record to MPAs in this study (2018-2019); PR = taxa present only before 2004); A = Abundance (Ra = Rare; F = Frequent; C = Common; VC = Very common; Blank = unknown).</p></caption><table rules="all" border="0"><tbody><tr><td rowspan="1" colspan="1">
              <bold>PHYLUM/CLASS/ORDER/FAMILY/SPECIES</bold>
            </td><td rowspan="1" colspan="1">
              <bold>Costa das Algas EPA</bold>
            </td><td rowspan="1" colspan="1">
              <bold>Santa Cruz WR</bold>
            </td><td rowspan="1" colspan="1">
              <bold>Period record</bold>
            </td><td rowspan="1" colspan="1">
              <bold>Abundance</bold>
            </td></tr><tr><td rowspan="1" colspan="1">
              <bold>
                <tp:taxon-name><tp:taxon-name-part taxon-name-part-type="phylum">CHLOROPHYTA</tp:taxon-name-part></tp:taxon-name>
              </bold>
            </td><td rowspan="1" colspan="1"/><td rowspan="1" colspan="1"/><td rowspan="1" colspan="1"/><td rowspan="1" colspan="1"/></tr><tr><td rowspan="1" colspan="1">
              <bold>CLASS <tp:taxon-name><tp:taxon-name-part taxon-name-part-type="class">ULVOPHYCEAE</tp:taxon-name-part></tp:taxon-name></bold>
            </td><td rowspan="1" colspan="1"/><td rowspan="1" colspan="1"/><td rowspan="1" colspan="1"/><td rowspan="1" colspan="1"/></tr><tr><td rowspan="1" colspan="1">
              <bold>
                <tp:taxon-name><tp:taxon-name-part taxon-name-part-type="order">BRYOPSIDALES</tp:taxon-name-part></tp:taxon-name>
              </bold>
            </td><td rowspan="1" colspan="1"/><td rowspan="1" colspan="1"/><td rowspan="1" colspan="1"/><td rowspan="1" colspan="1"/></tr><tr><td rowspan="1" colspan="1">
              <bold>
                <tp:taxon-name><tp:taxon-name-part taxon-name-part-type="family">Bryopsidaceae</tp:taxon-name-part></tp:taxon-name>
              </bold>
            </td><td rowspan="1" colspan="1"/><td rowspan="1" colspan="1"/><td rowspan="1" colspan="1"/><td rowspan="1" colspan="1"/></tr><tr><td rowspan="1" colspan="1"><italic><tp:taxon-name><tp:taxon-name-part taxon-name-part-type="genus" reg="Bryopsis">Bryopsis</tp:taxon-name-part><tp:taxon-name-part taxon-name-part-type="species" reg="pennata">pennata</tp:taxon-name-part></tp:taxon-name></italic> J.V.Lamouroux 1809</td><td rowspan="1" colspan="1">X</td><td rowspan="1" colspan="1">X</td><td rowspan="1" colspan="1">PR</td><td rowspan="1" colspan="1"/></tr><tr><td rowspan="1" colspan="1"><italic><tp:taxon-name><tp:taxon-name-part taxon-name-part-type="genus" reg="Bryopsis">Bryopsis</tp:taxon-name-part><tp:taxon-name-part taxon-name-part-type="species" reg="plumosa">plumosa</tp:taxon-name-part></tp:taxon-name></italic> (Hudson) C.Agardh 1823</td><td rowspan="1" colspan="1">X</td><td rowspan="1" colspan="1"/><td rowspan="1" colspan="1">PR</td><td rowspan="1" colspan="1"/></tr><tr><td rowspan="1" colspan="1">
              <bold>
                <tp:taxon-name><tp:taxon-name-part taxon-name-part-type="family">Caulerpaceae</tp:taxon-name-part></tp:taxon-name>
              </bold>
            </td><td rowspan="1" colspan="1"/><td rowspan="1" colspan="1"/><td rowspan="1" colspan="1"/><td rowspan="1" colspan="1"/></tr><tr><td rowspan="1" colspan="1"><italic><tp:taxon-name><tp:taxon-name-part taxon-name-part-type="genus" reg="Caulerpa">Caulerpa</tp:taxon-name-part><tp:taxon-name-part taxon-name-part-type="species" reg="ambigua">ambigua</tp:taxon-name-part></tp:taxon-name></italic> Okamura 1897</td><td rowspan="1" colspan="1">X</td><td rowspan="1" colspan="1"/><td rowspan="1" colspan="1">1st R</td><td rowspan="1" colspan="1">Ra</td></tr><tr><td rowspan="1" colspan="1"><italic><tp:taxon-name><tp:taxon-name-part taxon-name-part-type="genus" reg="Caulerpa">Caulerpa</tp:taxon-name-part><tp:taxon-name-part taxon-name-part-type="species" reg="chemnitzia">chemnitzia</tp:taxon-name-part></tp:taxon-name></italic> (Esper) J.V.Lamouroux 1809</td><td rowspan="1" colspan="1">X</td><td rowspan="1" colspan="1">X</td><td rowspan="1" colspan="1">R</td><td rowspan="1" colspan="1">F</td></tr><tr><td rowspan="1" colspan="1"><italic><tp:taxon-name><tp:taxon-name-part taxon-name-part-type="genus" reg="Caulerpa">Caulerpa</tp:taxon-name-part><tp:taxon-name-part taxon-name-part-type="species" reg="cupressoides">cupressoides</tp:taxon-name-part></tp:taxon-name></italic> (Vahl) C.Agardh 1817</td><td rowspan="1" colspan="1">X</td><td rowspan="1" colspan="1">X</td><td rowspan="1" colspan="1">R</td><td rowspan="1" colspan="1">F</td></tr><tr><td rowspan="1" colspan="1"><tp:taxon-name><tp:taxon-name-part taxon-name-part-type="genus" reg="Caulerpa">Caulerpa</tp:taxon-name-part><tp:taxon-name-part taxon-name-part-type="species" reg="cupressoides">cupressoides</tp:taxon-name-part><tp:taxon-name-part taxon-name-part-type="infraspecific-rank">var.</tp:taxon-name-part><tp:taxon-name-part taxon-name-part-type="variety" reg="lycopodium">lycopodium</tp:taxon-name-part></tp:taxon-name> Weber Bosse 1898</td><td rowspan="1" colspan="1">X</td><td rowspan="1" colspan="1"/><td rowspan="1" colspan="1">R</td><td rowspan="1" colspan="1">F</td></tr><tr><td rowspan="1" colspan="1"><tp:taxon-name><tp:taxon-name-part taxon-name-part-type="genus" reg="Caulerpa">Caulerpa</tp:taxon-name-part><tp:taxon-name-part taxon-name-part-type="species" reg="cupressoides">cupressoides</tp:taxon-name-part><tp:taxon-name-part taxon-name-part-type="infraspecific-rank">var.</tp:taxon-name-part><tp:taxon-name-part taxon-name-part-type="variety" reg="mamillosa">mamillosa</tp:taxon-name-part></tp:taxon-name> (Montagne) Weber Bosse 1898</td><td rowspan="1" colspan="1">X</td><td rowspan="1" colspan="1"/><td rowspan="1" colspan="1">PR</td><td rowspan="1" colspan="1">F</td></tr><tr><td rowspan="1" colspan="1"><italic><tp:taxon-name><tp:taxon-name-part taxon-name-part-type="genus" reg="Caulerpa">Caulerpa</tp:taxon-name-part><tp:taxon-name-part taxon-name-part-type="species" reg="fastigiata">fastigiata</tp:taxon-name-part></tp:taxon-name></italic> Montagne 1837</td><td rowspan="1" colspan="1">X</td><td rowspan="1" colspan="1"/><td rowspan="1" colspan="1">R</td><td rowspan="1" colspan="1">F</td></tr><tr><td rowspan="1" colspan="1"><italic><tp:taxon-name><tp:taxon-name-part taxon-name-part-type="genus" reg="Caulerpa">Caulerpa</tp:taxon-name-part><tp:taxon-name-part taxon-name-part-type="species" reg="lanuginosa">lanuginosa</tp:taxon-name-part></tp:taxon-name></italic> J.Agardh 1873</td><td rowspan="1" colspan="1">X</td><td rowspan="1" colspan="1">X</td><td rowspan="1" colspan="1">R</td><td rowspan="1" colspan="1">F</td></tr><tr><td rowspan="1" colspan="1"><italic><tp:taxon-name><tp:taxon-name-part taxon-name-part-type="genus" reg="Caulerpa">Caulerpa</tp:taxon-name-part><tp:taxon-name-part taxon-name-part-type="species" reg="mexicana">mexicana</tp:taxon-name-part></tp:taxon-name></italic> Sonder ex Kützing 1849</td><td rowspan="1" colspan="1">X</td><td rowspan="1" colspan="1">X</td><td rowspan="1" colspan="1">R</td><td rowspan="1" colspan="1">F</td></tr><tr><td rowspan="1" colspan="1"><italic><tp:taxon-name><tp:taxon-name-part taxon-name-part-type="genus" reg="Caulerpa">Caulerpa</tp:taxon-name-part><tp:taxon-name-part taxon-name-part-type="species" reg="prolifera">prolifera</tp:taxon-name-part></tp:taxon-name></italic> (Forsskål) J.V.Lamouroux 1809</td><td rowspan="1" colspan="1">X</td><td rowspan="1" colspan="1">X</td><td rowspan="1" colspan="1">R</td><td rowspan="1" colspan="1">F</td></tr><tr><td rowspan="1" colspan="1"><italic><tp:taxon-name><tp:taxon-name-part taxon-name-part-type="genus" reg="Caulerpa">Caulerpa</tp:taxon-name-part><tp:taxon-name-part taxon-name-part-type="species" reg="racemosa">racemosa</tp:taxon-name-part></tp:taxon-name></italic> (Forsskål) J.Agardh 1873</td><td rowspan="1" colspan="1">X</td><td rowspan="1" colspan="1">X</td><td rowspan="1" colspan="1">R</td><td rowspan="1" colspan="1">C</td></tr><tr><td rowspan="1" colspan="1"><italic><tp:taxon-name><tp:taxon-name-part taxon-name-part-type="genus" reg="Caulerpa">Caulerpa</tp:taxon-name-part><tp:taxon-name-part taxon-name-part-type="species" reg="sertularioides">sertularioides</tp:taxon-name-part></tp:taxon-name></italic> (S.G.Gmelin) M.Howe 1905</td><td rowspan="1" colspan="1">X</td><td rowspan="1" colspan="1">X</td><td rowspan="1" colspan="1">R</td><td rowspan="1" colspan="1">F</td></tr><tr><td rowspan="1" colspan="1"><italic><tp:taxon-name><tp:taxon-name-part taxon-name-part-type="genus" reg="Caulerpa">Caulerpa</tp:taxon-name-part><tp:taxon-name-part taxon-name-part-type="species" reg="verticillata">verticillata</tp:taxon-name-part></tp:taxon-name></italic> J.Agardh 1847</td><td rowspan="1" colspan="1">X</td><td rowspan="1" colspan="1"/><td rowspan="1" colspan="1">1st R</td><td rowspan="1" colspan="1">F</td></tr><tr><td rowspan="1" colspan="1"><italic><tp:taxon-name><tp:taxon-name-part taxon-name-part-type="genus" reg="Caulerpa">Caulerpa</tp:taxon-name-part><tp:taxon-name-part taxon-name-part-type="species" reg="webbian">webbian</tp:taxon-name-part></tp:taxon-name></italic>a Montagne 1837</td><td rowspan="1" colspan="1">X</td><td rowspan="1" colspan="1"/><td rowspan="1" colspan="1">1st R</td><td rowspan="1" colspan="1">Ra</td></tr><tr><td rowspan="1" colspan="1">
              <bold>
                <tp:taxon-name><tp:taxon-name-part taxon-name-part-type="family">Codiaceae</tp:taxon-name-part></tp:taxon-name>
              </bold>
            </td><td rowspan="1" colspan="1"/><td rowspan="1" colspan="1"/><td rowspan="1" colspan="1"/><td rowspan="1" colspan="1"/></tr><tr><td rowspan="1" colspan="1"><italic><tp:taxon-name><tp:taxon-name-part taxon-name-part-type="genus" reg="Codium">Codium</tp:taxon-name-part><tp:taxon-name-part taxon-name-part-type="species" reg="decorticatum">decorticatum</tp:taxon-name-part></tp:taxon-name></italic> (Woodward) M.A.Howe 1911</td><td rowspan="1" colspan="1">X</td><td rowspan="1" colspan="1"/><td rowspan="1" colspan="1">R</td><td rowspan="1" colspan="1"/></tr><tr><td rowspan="1" colspan="1"><italic><tp:taxon-name><tp:taxon-name-part taxon-name-part-type="genus" reg="Codium">Codium</tp:taxon-name-part><tp:taxon-name-part taxon-name-part-type="species" reg="intertextum">intertextum</tp:taxon-name-part></tp:taxon-name></italic> Collins &amp; Hervey 1917</td><td rowspan="1" colspan="1">X</td><td rowspan="1" colspan="1">X</td><td rowspan="1" colspan="1">R</td><td rowspan="1" colspan="1">VC</td></tr><tr><td rowspan="1" colspan="1"><italic><tp:taxon-name><tp:taxon-name-part taxon-name-part-type="genus" reg="Codium">Codium</tp:taxon-name-part><tp:taxon-name-part taxon-name-part-type="species" reg="isthmocladum">isthmocladum</tp:taxon-name-part></tp:taxon-name></italic> Vickers 1905</td><td rowspan="1" colspan="1">X</td><td rowspan="1" colspan="1">X</td><td rowspan="1" colspan="1">R</td><td rowspan="1" colspan="1">C</td></tr><tr><td rowspan="1" colspan="1"><italic><tp:taxon-name><tp:taxon-name-part taxon-name-part-type="genus" reg="Codium">Codium</tp:taxon-name-part><tp:taxon-name-part taxon-name-part-type="species" reg="spongiosum">spongiosum</tp:taxon-name-part></tp:taxon-name></italic> Harvey 1855</td><td rowspan="1" colspan="1">X</td><td rowspan="1" colspan="1"/><td rowspan="1" colspan="1">PR</td><td rowspan="1" colspan="1"/></tr><tr><td rowspan="1" colspan="1"><italic><tp:taxon-name><tp:taxon-name-part taxon-name-part-type="genus" reg="Codium">Codium</tp:taxon-name-part><tp:taxon-name-part taxon-name-part-type="species" reg="taylorii">taylorii</tp:taxon-name-part></tp:taxon-name></italic> P.C.Silva 1960</td><td rowspan="1" colspan="1">X</td><td rowspan="1" colspan="1">X</td><td rowspan="1" colspan="1">R</td><td rowspan="1" colspan="1">F</td></tr><tr><td rowspan="1" colspan="1">
              <bold>
                <tp:taxon-name><tp:taxon-name-part taxon-name-part-type="family">Derbesiaceae</tp:taxon-name-part></tp:taxon-name>
              </bold>
            </td><td rowspan="1" colspan="1"/><td rowspan="1" colspan="1"/><td rowspan="1" colspan="1"/><td rowspan="1" colspan="1"/></tr><tr><td rowspan="1" colspan="1"><italic><tp:taxon-name><tp:taxon-name-part taxon-name-part-type="genus" reg="Derbesia">Derbesia</tp:taxon-name-part><tp:taxon-name-part taxon-name-part-type="species" reg="marina">marina</tp:taxon-name-part></tp:taxon-name></italic> (Lyngbye) Solier 1846</td><td rowspan="1" colspan="1">X</td><td rowspan="1" colspan="1"/><td rowspan="1" colspan="1">1st R</td><td rowspan="1" colspan="1">Ra</td></tr><tr><td rowspan="1" colspan="1">
              <bold>
                <tp:taxon-name><tp:taxon-name-part taxon-name-part-type="family">Dichotomosiphonaceae</tp:taxon-name-part></tp:taxon-name>
              </bold>
            </td><td rowspan="1" colspan="1"/><td rowspan="1" colspan="1"/><td rowspan="1" colspan="1"/><td rowspan="1" colspan="1"/></tr><tr><td rowspan="1" colspan="1"><italic><tp:taxon-name><tp:taxon-name-part taxon-name-part-type="genus" reg="Avrainvillea">Avrainvillea</tp:taxon-name-part><tp:taxon-name-part taxon-name-part-type="species" reg="longicaulis">longicaulis</tp:taxon-name-part></tp:taxon-name></italic> (Kützing) G.Murray &amp; Boodle 1889</td><td rowspan="1" colspan="1">X</td><td rowspan="1" colspan="1"/><td rowspan="1" colspan="1">PR</td><td rowspan="1" colspan="1"/></tr><tr><td rowspan="1" colspan="1"><italic><tp:taxon-name><tp:taxon-name-part taxon-name-part-type="genus" reg="Avrainvillea">Avrainvillea</tp:taxon-name-part><tp:taxon-name-part taxon-name-part-type="species" reg="nigricans">nigricans</tp:taxon-name-part></tp:taxon-name></italic> Decaisne 1842</td><td rowspan="1" colspan="1">X</td><td rowspan="1" colspan="1"/><td rowspan="1" colspan="1">1st R</td><td rowspan="1" colspan="1">Ra</td></tr><tr><td rowspan="1" colspan="1">
              <bold>
                <tp:taxon-name><tp:taxon-name-part taxon-name-part-type="family">Halimedaceae</tp:taxon-name-part></tp:taxon-name>
              </bold>
            </td><td rowspan="1" colspan="1"/><td rowspan="1" colspan="1"/><td rowspan="1" colspan="1"/><td rowspan="1" colspan="1"/></tr><tr><td rowspan="1" colspan="1"><italic><tp:taxon-name><tp:taxon-name-part taxon-name-part-type="genus" reg="Halimeda">Halimeda</tp:taxon-name-part><tp:taxon-name-part taxon-name-part-type="species" reg="discoidea">discoidea</tp:taxon-name-part></tp:taxon-name></italic> Decaisne 1842</td><td rowspan="1" colspan="1">X</td><td rowspan="1" colspan="1"/><td rowspan="1" colspan="1">1st R</td><td rowspan="1" colspan="1">Ra</td></tr><tr><td rowspan="1" colspan="1"><italic><tp:taxon-name><tp:taxon-name-part taxon-name-part-type="genus" reg="Halimeda">Halimeda</tp:taxon-name-part><tp:taxon-name-part taxon-name-part-type="species" reg="jolyana">jolyana</tp:taxon-name-part></tp:taxon-name></italic> Ximenes, Bandeira-Pedrosa, Cassano, Oliveira-Carvalho, Verbruggen &amp; S.M.B.Pereira 2017</td><td rowspan="1" colspan="1">X</td><td rowspan="1" colspan="1">X</td><td rowspan="1" colspan="1">R</td><td rowspan="1" colspan="1">C</td></tr><tr><td rowspan="1" colspan="1"><italic><tp:taxon-name><tp:taxon-name-part taxon-name-part-type="genus" reg="Penicillus">Penicillus</tp:taxon-name-part><tp:taxon-name-part taxon-name-part-type="species" reg="capitatus">capitatus</tp:taxon-name-part></tp:taxon-name></italic> Lamarck 1813</td><td rowspan="1" colspan="1">X</td><td rowspan="1" colspan="1"/><td rowspan="1" colspan="1">1st R</td><td rowspan="1" colspan="1">Ra</td></tr><tr><td rowspan="1" colspan="1">
              <bold>
                <tp:taxon-name><tp:taxon-name-part taxon-name-part-type="order">CLADOPHORALES</tp:taxon-name-part></tp:taxon-name>
              </bold>
            </td><td rowspan="1" colspan="1"/><td rowspan="1" colspan="1"/><td rowspan="1" colspan="1"/><td rowspan="1" colspan="1"/></tr><tr><td rowspan="1" colspan="1">
              <bold>
                <tp:taxon-name><tp:taxon-name-part taxon-name-part-type="family">Anadyomenaceae</tp:taxon-name-part></tp:taxon-name>
              </bold>
            </td><td rowspan="1" colspan="1"/><td rowspan="1" colspan="1"/><td rowspan="1" colspan="1"/><td rowspan="1" colspan="1"/></tr><tr><td rowspan="1" colspan="1"><italic><tp:taxon-name><tp:taxon-name-part taxon-name-part-type="genus" reg="Anadyomene">Anadyomene</tp:taxon-name-part><tp:taxon-name-part taxon-name-part-type="species" reg="stellata">stellata</tp:taxon-name-part></tp:taxon-name></italic> (Wulfen) C.Agardh 1823</td><td rowspan="1" colspan="1">X</td><td rowspan="1" colspan="1">X</td><td rowspan="1" colspan="1">R</td><td rowspan="1" colspan="1">VC</td></tr><tr><td rowspan="1" colspan="1"><italic><tp:taxon-name><tp:taxon-name-part taxon-name-part-type="genus" reg="Anadyomene">Anadyomene</tp:taxon-name-part><tp:taxon-name-part taxon-name-part-type="species" reg="rhizoidifera">rhizoidifera</tp:taxon-name-part></tp:taxon-name></italic> A.B.Joly &amp; S.Pereira 1973</td><td rowspan="1" colspan="1">X</td><td rowspan="1" colspan="1"/><td rowspan="1" colspan="1">R</td><td rowspan="1" colspan="1"/></tr><tr><td rowspan="1" colspan="1"><italic><tp:taxon-name><tp:taxon-name-part taxon-name-part-type="genus" reg="Microdictyon">Microdictyon</tp:taxon-name-part><tp:taxon-name-part taxon-name-part-type="species" reg="boergesenii">boergesenii</tp:taxon-name-part></tp:taxon-name></italic> Setchell 1925</td><td rowspan="1" colspan="1"/><td rowspan="1" colspan="1">X</td><td rowspan="1" colspan="1">R</td><td rowspan="1" colspan="1"/></tr><tr><td rowspan="1" colspan="1">
              <bold>
                <tp:taxon-name><tp:taxon-name-part taxon-name-part-type="family">Boodleaceae</tp:taxon-name-part></tp:taxon-name>
              </bold>
            </td><td rowspan="1" colspan="1"/><td rowspan="1" colspan="1"/><td rowspan="1" colspan="1"/><td rowspan="1" colspan="1"/></tr><tr><td rowspan="1" colspan="1"><italic><tp:taxon-name><tp:taxon-name-part taxon-name-part-type="genus" reg="Boodlea">Boodlea</tp:taxon-name-part><tp:taxon-name-part taxon-name-part-type="species" reg="struveoides">struveoides</tp:taxon-name-part></tp:taxon-name></italic> M.Howe 1918</td><td rowspan="1" colspan="1">X</td><td rowspan="1" colspan="1">X</td><td rowspan="1" colspan="1">1st R</td><td rowspan="1" colspan="1">Ra</td></tr><tr><td rowspan="1" colspan="1"><italic><tp:taxon-name><tp:taxon-name-part taxon-name-part-type="genus" reg="Cladophoropsis">Cladophoropsis</tp:taxon-name-part><tp:taxon-name-part taxon-name-part-type="species" reg="membranacea">membranacea</tp:taxon-name-part></tp:taxon-name></italic> Børgesen 1905</td><td rowspan="1" colspan="1">X</td><td rowspan="1" colspan="1">X</td><td rowspan="1" colspan="1">R</td><td rowspan="1" colspan="1">F</td></tr><tr><td rowspan="1" colspan="1"><italic><tp:taxon-name><tp:taxon-name-part taxon-name-part-type="genus" reg="Phyllodictyon">Phyllodictyon</tp:taxon-name-part><tp:taxon-name-part taxon-name-part-type="species" reg="anastomosans">anastomosans</tp:taxon-name-part></tp:taxon-name></italic> (Harvey) Kraft &amp; M.J.Wynne 1996</td><td rowspan="1" colspan="1">X</td><td rowspan="1" colspan="1"/><td rowspan="1" colspan="1">1st R</td><td rowspan="1" colspan="1"/></tr><tr><td rowspan="1" colspan="1">
              <bold>
                <tp:taxon-name><tp:taxon-name-part taxon-name-part-type="family">Cladophoraceae</tp:taxon-name-part></tp:taxon-name>
              </bold>
            </td><td rowspan="1" colspan="1"/><td rowspan="1" colspan="1"/><td rowspan="1" colspan="1"/><td rowspan="1" colspan="1"/></tr><tr><td rowspan="1" colspan="1"><italic><tp:taxon-name><tp:taxon-name-part taxon-name-part-type="genus" reg="Chaetomorpha">Chaetomorpha</tp:taxon-name-part><tp:taxon-name-part taxon-name-part-type="species" reg="aerea">aerea</tp:taxon-name-part></tp:taxon-name></italic> (Dillwyn) Kützing 1849</td><td rowspan="1" colspan="1">X</td><td rowspan="1" colspan="1">X</td><td rowspan="1" colspan="1">R</td><td rowspan="1" colspan="1"/></tr><tr><td rowspan="1" colspan="1"><italic><tp:taxon-name><tp:taxon-name-part taxon-name-part-type="genus" reg="Chaetomorpha">Chaetomorpha</tp:taxon-name-part><tp:taxon-name-part taxon-name-part-type="species" reg="antennina">antennina</tp:taxon-name-part></tp:taxon-name></italic> (Bory) Kützing 1847</td><td rowspan="1" colspan="1">X</td><td rowspan="1" colspan="1"/><td rowspan="1" colspan="1">1st R</td><td rowspan="1" colspan="1">Ra</td></tr><tr><td rowspan="1" colspan="1"><italic><tp:taxon-name><tp:taxon-name-part taxon-name-part-type="genus" reg="Chaetomorpha">Chaetomorpha</tp:taxon-name-part><tp:taxon-name-part taxon-name-part-type="species" reg="brachygona">brachygona</tp:taxon-name-part></tp:taxon-name></italic> Harvey 1858</td><td rowspan="1" colspan="1">X</td><td rowspan="1" colspan="1"/><td rowspan="1" colspan="1">1st R</td><td rowspan="1" colspan="1">Ra</td></tr><tr><td rowspan="1" colspan="1"><italic><tp:taxon-name><tp:taxon-name-part taxon-name-part-type="genus" reg="Chaetomorpha">Chaetomorpha</tp:taxon-name-part><tp:taxon-name-part taxon-name-part-type="species" reg="linum">linum</tp:taxon-name-part></tp:taxon-name></italic> (O.F.Müller) Kützing 1843</td><td rowspan="1" colspan="1">X</td><td rowspan="1" colspan="1"/><td rowspan="1" colspan="1">1st R</td><td rowspan="1" colspan="1"/></tr><tr><td rowspan="1" colspan="1"><italic><tp:taxon-name><tp:taxon-name-part taxon-name-part-type="genus" reg="Chaetomorpha">Chaetomorpha</tp:taxon-name-part><tp:taxon-name-part taxon-name-part-type="species" reg="minima">minima</tp:taxon-name-part></tp:taxon-name></italic> Collins &amp; Hervey 1917</td><td rowspan="1" colspan="1">X</td><td rowspan="1" colspan="1"/><td rowspan="1" colspan="1">1st R</td><td rowspan="1" colspan="1">Ra</td></tr><tr><td rowspan="1" colspan="1"><italic><tp:taxon-name><tp:taxon-name-part taxon-name-part-type="genus" reg="Chaetomorpha">Chaetomorpha</tp:taxon-name-part><tp:taxon-name-part taxon-name-part-type="species" reg="nodosa">nodosa</tp:taxon-name-part></tp:taxon-name></italic> Kützing 1849</td><td rowspan="1" colspan="1">X</td><td rowspan="1" colspan="1"/><td rowspan="1" colspan="1">PR</td><td rowspan="1" colspan="1"/></tr><tr><td rowspan="1" colspan="1"><italic><tp:taxon-name><tp:taxon-name-part taxon-name-part-type="genus" reg="Cladophora">Cladophora</tp:taxon-name-part><tp:taxon-name-part taxon-name-part-type="species" reg="coelothrix">coelothrix</tp:taxon-name-part></tp:taxon-name></italic> Kützing 1843</td><td rowspan="1" colspan="1">X</td><td rowspan="1" colspan="1"/><td rowspan="1" colspan="1">R</td><td rowspan="1" colspan="1">Ra</td></tr><tr><td rowspan="1" colspan="1"><italic><tp:taxon-name><tp:taxon-name-part taxon-name-part-type="genus" reg="Cladophora">Cladophora</tp:taxon-name-part><tp:taxon-name-part taxon-name-part-type="species" reg="corallicola">corallicola</tp:taxon-name-part></tp:taxon-name></italic> Børgesen 1913</td><td rowspan="1" colspan="1">X</td><td rowspan="1" colspan="1">X</td><td rowspan="1" colspan="1">PR</td><td rowspan="1" colspan="1"/></tr><tr><td rowspan="1" colspan="1"><italic><tp:taxon-name><tp:taxon-name-part taxon-name-part-type="genus" reg="Cladophora">Cladophora</tp:taxon-name-part><tp:taxon-name-part taxon-name-part-type="species" reg="laetevirens">laetevirens</tp:taxon-name-part></tp:taxon-name></italic> (Dillwyn) Kützing 1843</td><td rowspan="1" colspan="1">X</td><td rowspan="1" colspan="1">X</td><td rowspan="1" colspan="1">1st R</td><td rowspan="1" colspan="1">F</td></tr><tr><td rowspan="1" colspan="1"><italic><tp:taxon-name><tp:taxon-name-part taxon-name-part-type="genus" reg="Cladophora">Cladophora</tp:taxon-name-part><tp:taxon-name-part taxon-name-part-type="species" reg="prolifera">prolifera</tp:taxon-name-part></tp:taxon-name></italic> (Roth) Kützing 1843</td><td rowspan="1" colspan="1">X</td><td rowspan="1" colspan="1">X</td><td rowspan="1" colspan="1">R</td><td rowspan="1" colspan="1">F</td></tr><tr><td rowspan="1" colspan="1"><italic><tp:taxon-name><tp:taxon-name-part taxon-name-part-type="genus" reg="Cladophora">Cladophora</tp:taxon-name-part><tp:taxon-name-part taxon-name-part-type="species" reg="rupestris">rupestris</tp:taxon-name-part></tp:taxon-name></italic> (Linnaeus) Kützing 1843</td><td rowspan="1" colspan="1">X</td><td rowspan="1" colspan="1"/><td rowspan="1" colspan="1">PR</td><td rowspan="1" colspan="1"/></tr><tr><td rowspan="1" colspan="1"><italic><tp:taxon-name><tp:taxon-name-part taxon-name-part-type="genus" reg="Cladophora">Cladophora</tp:taxon-name-part><tp:taxon-name-part taxon-name-part-type="species" reg="vagabunda">vagabunda</tp:taxon-name-part></tp:taxon-name></italic> (Linnaeus) Hoek 1963</td><td rowspan="1" colspan="1">X</td><td rowspan="1" colspan="1">X</td><td rowspan="1" colspan="1">R</td><td rowspan="1" colspan="1">Ra</td></tr><tr><td rowspan="1" colspan="1"><italic><tp:taxon-name><tp:taxon-name-part taxon-name-part-type="genus" reg="Willeella">Willeella</tp:taxon-name-part><tp:taxon-name-part taxon-name-part-type="species" reg="ordinata">ordinata</tp:taxon-name-part></tp:taxon-name></italic> Børgesen 1930</td><td rowspan="1" colspan="1">X</td><td rowspan="1" colspan="1">X</td><td rowspan="1" colspan="1">R</td><td rowspan="1" colspan="1">Ra</td></tr><tr><td rowspan="1" colspan="1"><bold><tp:taxon-name><tp:taxon-name-part taxon-name-part-type="family">Siphonocladaceae</tp:taxon-name-part></tp:taxon-name></bold> F.Schmitz</td><td rowspan="1" colspan="1"/><td rowspan="1" colspan="1"/><td rowspan="1" colspan="1"/><td rowspan="1" colspan="1"/></tr><tr><td rowspan="1" colspan="1"><italic><tp:taxon-name><tp:taxon-name-part taxon-name-part-type="genus" reg="Dictyosphaeria">Dictyosphaeria</tp:taxon-name-part><tp:taxon-name-part taxon-name-part-type="species" reg="cavernosa">cavernosa</tp:taxon-name-part></tp:taxon-name></italic> (Forsskål) Børgesen 1932</td><td rowspan="1" colspan="1">X</td><td rowspan="1" colspan="1">X</td><td rowspan="1" colspan="1">R</td><td rowspan="1" colspan="1"/></tr><tr><td rowspan="1" colspan="1"><italic><tp:taxon-name><tp:taxon-name-part taxon-name-part-type="genus" reg="Dictyosphaeria">Dictyosphaeria</tp:taxon-name-part><tp:taxon-name-part taxon-name-part-type="species" reg="versluysii">versluysii</tp:taxon-name-part></tp:taxon-name></italic> Weber Bosse 1905</td><td rowspan="1" colspan="1">X</td><td rowspan="1" colspan="1">X</td><td rowspan="1" colspan="1">R</td><td rowspan="1" colspan="1">VC</td></tr><tr><td rowspan="1" colspan="1"><italic><tp:taxon-name><tp:taxon-name-part taxon-name-part-type="genus" reg="Siphonocladus">Siphonocladus</tp:taxon-name-part><tp:taxon-name-part taxon-name-part-type="species" reg="tropicus">tropicus</tp:taxon-name-part></tp:taxon-name></italic> (P.Crouan &amp; H.Crouan) J.Agardh 1887</td><td rowspan="1" colspan="1">X</td><td rowspan="1" colspan="1"/><td rowspan="1" colspan="1">PR</td><td rowspan="1" colspan="1"/></tr><tr><td rowspan="1" colspan="1">
              <bold>
                <tp:taxon-name><tp:taxon-name-part taxon-name-part-type="family">Valoniaceae</tp:taxon-name-part></tp:taxon-name>
              </bold>
            </td><td rowspan="1" colspan="1"/><td rowspan="1" colspan="1"/><td rowspan="1" colspan="1"/><td rowspan="1" colspan="1"/></tr><tr><td rowspan="1" colspan="1"><italic><tp:taxon-name><tp:taxon-name-part taxon-name-part-type="genus" reg="Valonia">Valonia</tp:taxon-name-part><tp:taxon-name-part taxon-name-part-type="species" reg="aegagropila">aegagropila</tp:taxon-name-part></tp:taxon-name></italic> C.Agardh 1823</td><td rowspan="1" colspan="1">X</td><td rowspan="1" colspan="1">X</td><td rowspan="1" colspan="1">R</td><td rowspan="1" colspan="1">F</td></tr><tr><td rowspan="1" colspan="1"><italic><tp:taxon-name><tp:taxon-name-part taxon-name-part-type="genus" reg="Valonia">Valonia</tp:taxon-name-part><tp:taxon-name-part taxon-name-part-type="species" reg="macrophysa">macrophysa</tp:taxon-name-part></tp:taxon-name></italic> Kützing 1843</td><td rowspan="1" colspan="1">X</td><td rowspan="1" colspan="1">X</td><td rowspan="1" colspan="1">R</td><td rowspan="1" colspan="1">F</td></tr><tr><td rowspan="1" colspan="1"><italic><tp:taxon-name><tp:taxon-name-part taxon-name-part-type="genus" reg="Valonia">Valonia</tp:taxon-name-part><tp:taxon-name-part taxon-name-part-type="species" reg="utricularis">utricularis</tp:taxon-name-part></tp:taxon-name></italic> (Roth) C.Agardh 1823</td><td rowspan="1" colspan="1">X</td><td rowspan="1" colspan="1"/><td rowspan="1" colspan="1">PR</td><td rowspan="1" colspan="1"/></tr><tr><td rowspan="1" colspan="1">
              <bold>
                <tp:taxon-name><tp:taxon-name-part taxon-name-part-type="order">DASYCLADALES</tp:taxon-name-part></tp:taxon-name>
              </bold>
            </td><td rowspan="1" colspan="1"/><td rowspan="1" colspan="1"/><td rowspan="1" colspan="1"/><td rowspan="1" colspan="1"/></tr><tr><td rowspan="1" colspan="1">
              <bold>
                <tp:taxon-name><tp:taxon-name-part taxon-name-part-type="family">Polyphysaceae</tp:taxon-name-part></tp:taxon-name>
              </bold>
            </td><td rowspan="1" colspan="1"/><td rowspan="1" colspan="1"/><td rowspan="1" colspan="1"/><td rowspan="1" colspan="1"/></tr><tr><td rowspan="1" colspan="1"><italic><tp:taxon-name><tp:taxon-name-part taxon-name-part-type="genus" reg="Parvocaulis">Parvocaulis</tp:taxon-name-part><tp:taxon-name-part taxon-name-part-type="species" reg="myriosporus">myriosporus</tp:taxon-name-part></tp:taxon-name></italic> C.W.Nascimento Moura &amp; J.C.DeAndrade 2014</td><td rowspan="1" colspan="1">X</td><td rowspan="1" colspan="1"/><td rowspan="1" colspan="1">1st R</td><td rowspan="1" colspan="1">Ra</td></tr><tr><td rowspan="1" colspan="1">
              <bold>
                <tp:taxon-name><tp:taxon-name-part taxon-name-part-type="order">ULOTRICHALES</tp:taxon-name-part></tp:taxon-name>
              </bold>
            </td><td rowspan="1" colspan="1"/><td rowspan="1" colspan="1"/><td rowspan="1" colspan="1"/><td rowspan="1" colspan="1"/></tr><tr><td rowspan="1" colspan="1">
              <bold>
                <tp:taxon-name><tp:taxon-name-part taxon-name-part-type="family">Gayraliaceae</tp:taxon-name-part></tp:taxon-name>
              </bold>
            </td><td rowspan="1" colspan="1"/><td rowspan="1" colspan="1"/><td rowspan="1" colspan="1"/><td rowspan="1" colspan="1"/></tr><tr><td rowspan="1" colspan="1"><italic><tp:taxon-name><tp:taxon-name-part taxon-name-part-type="genus" reg="Gayralia">Gayralia</tp:taxon-name-part><tp:taxon-name-part taxon-name-part-type="species" reg="oxysperma">oxysperma</tp:taxon-name-part></tp:taxon-name></italic> (Kützing) K.L.Vinogradova ex Scagel &amp; al. 1989</td><td rowspan="1" colspan="1">X</td><td rowspan="1" colspan="1"/><td rowspan="1" colspan="1">PR</td><td rowspan="1" colspan="1"/></tr><tr><td rowspan="1" colspan="1">
              <bold>
                <tp:taxon-name><tp:taxon-name-part taxon-name-part-type="order">ULVALES</tp:taxon-name-part></tp:taxon-name>
              </bold>
            </td><td rowspan="1" colspan="1"/><td rowspan="1" colspan="1"/><td rowspan="1" colspan="1"/><td rowspan="1" colspan="1"/></tr><tr><td rowspan="1" colspan="5">
              <bold>
                <tp:taxon-name><tp:taxon-name-part taxon-name-part-type="family">Ulvaceae</tp:taxon-name-part></tp:taxon-name>
              </bold>
            </td></tr><tr><td rowspan="1" colspan="1"><italic><tp:taxon-name><tp:taxon-name-part taxon-name-part-type="genus" reg="Ulva">Ulva</tp:taxon-name-part><tp:taxon-name-part taxon-name-part-type="species" reg="clathrata">clathrata</tp:taxon-name-part></tp:taxon-name></italic> (Roth) C.Agardh 1811</td><td rowspan="1" colspan="1">X</td><td rowspan="1" colspan="1"/><td rowspan="1" colspan="1">PR</td><td rowspan="1" colspan="1"/></tr><tr><td rowspan="1" colspan="1"><italic><tp:taxon-name><tp:taxon-name-part taxon-name-part-type="genus" reg="Ulva">Ulva</tp:taxon-name-part><tp:taxon-name-part taxon-name-part-type="species" reg="flexuosa">flexuosa</tp:taxon-name-part></tp:taxon-name></italic> Wulfen 1803</td><td rowspan="1" colspan="1">X</td><td rowspan="1" colspan="1">X</td><td rowspan="1" colspan="1">R</td><td rowspan="1" colspan="1">F</td></tr><tr><td rowspan="1" colspan="1"><italic><tp:taxon-name><tp:taxon-name-part taxon-name-part-type="genus" reg="Ulva">Ulva</tp:taxon-name-part><tp:taxon-name-part taxon-name-part-type="species" reg="lactuca">lactuca</tp:taxon-name-part></tp:taxon-name></italic> Linnaeus 1753</td><td rowspan="1" colspan="1">X</td><td rowspan="1" colspan="1">X</td><td rowspan="1" colspan="1">R</td><td rowspan="1" colspan="1">Ra</td></tr><tr><td rowspan="1" colspan="1"><italic><tp:taxon-name><tp:taxon-name-part taxon-name-part-type="genus" reg="Ulva">Ulva</tp:taxon-name-part><tp:taxon-name-part taxon-name-part-type="species" reg="linza">linza</tp:taxon-name-part></tp:taxon-name></italic> Linnaeus 1753</td><td rowspan="1" colspan="1">X</td><td rowspan="1" colspan="1">X</td><td rowspan="1" colspan="1">R</td><td rowspan="1" colspan="1"/></tr><tr><td rowspan="1" colspan="1"><italic><tp:taxon-name><tp:taxon-name-part taxon-name-part-type="genus" reg="Ulva">Ulva</tp:taxon-name-part><tp:taxon-name-part taxon-name-part-type="species" reg="rigida">rigida</tp:taxon-name-part></tp:taxon-name></italic> C.Agardh 1823</td><td rowspan="1" colspan="1">X</td><td rowspan="1" colspan="1">X</td><td rowspan="1" colspan="1">R</td><td rowspan="1" colspan="1">F</td></tr><tr><td rowspan="1" colspan="1">
              <bold>
                <tp:taxon-name><tp:taxon-name-part taxon-name-part-type="family">Ulvellaceae</tp:taxon-name-part></tp:taxon-name>
              </bold>
            </td><td rowspan="1" colspan="1"/><td rowspan="1" colspan="1"/><td rowspan="1" colspan="1"/><td rowspan="1" colspan="1"/></tr><tr><td rowspan="1" colspan="1"><italic><tp:taxon-name><tp:taxon-name-part taxon-name-part-type="genus" reg="Ulvella">Ulvella</tp:taxon-name-part><tp:taxon-name-part taxon-name-part-type="species" reg="scutata">scutata</tp:taxon-name-part></tp:taxon-name></italic> R.Nielsen, C.J.O'Kelly &amp; B.Wysor 2013</td><td rowspan="1" colspan="1">X</td><td rowspan="1" colspan="1"/><td rowspan="1" colspan="1">PR</td><td rowspan="1" colspan="1"/></tr><tr><td rowspan="1" colspan="1"><italic><tp:taxon-name><tp:taxon-name-part taxon-name-part-type="genus" reg="Ulvella">Ulvella</tp:taxon-name-part><tp:taxon-name-part taxon-name-part-type="species" reg="viridis">viridis</tp:taxon-name-part></tp:taxon-name></italic> (Reinke) R.Nielsen, C.J.O'Kelly &amp; B.Wysor 2013</td><td rowspan="1" colspan="1">X</td><td rowspan="1" colspan="1"/><td rowspan="1" colspan="1">PR</td><td rowspan="1" colspan="1"/></tr><tr><td rowspan="1" colspan="1">Total</td><td rowspan="1" colspan="1">59</td><td rowspan="1" colspan="1">30</td><td rowspan="1" colspan="1"/><td rowspan="1" colspan="1"/></tr><tr><td rowspan="1" colspan="1">
              <bold>
                <tp:taxon-name><tp:taxon-name-part taxon-name-part-type="phylum">OCHROPHYTA</tp:taxon-name-part></tp:taxon-name>
              </bold>
            </td><td rowspan="1" colspan="1"/><td rowspan="1" colspan="1"/><td rowspan="1" colspan="1"/><td rowspan="1" colspan="1"/></tr><tr><td rowspan="1" colspan="1">
              <bold>CLASS <tp:taxon-name><tp:taxon-name-part taxon-name-part-type="class">PHAEOPHYCEAE</tp:taxon-name-part></tp:taxon-name></bold>
            </td><td rowspan="1" colspan="1"/><td rowspan="1" colspan="1"/><td rowspan="1" colspan="1"/><td rowspan="1" colspan="1"/></tr><tr><td rowspan="1" colspan="1">
              <bold>
                <tp:taxon-name><tp:taxon-name-part taxon-name-part-type="order">DICTYOTALES</tp:taxon-name-part></tp:taxon-name>
              </bold>
            </td><td rowspan="1" colspan="1"/><td rowspan="1" colspan="1"/><td rowspan="1" colspan="1"/><td rowspan="1" colspan="1"/></tr><tr><td rowspan="1" colspan="5">
              <bold>
                <tp:taxon-name><tp:taxon-name-part taxon-name-part-type="family">Dictyotaceae</tp:taxon-name-part></tp:taxon-name>
              </bold>
            </td></tr><tr><td rowspan="1" colspan="1"><italic><tp:taxon-name><tp:taxon-name-part taxon-name-part-type="genus" reg="Canistrocarpus">Canistrocarpus</tp:taxon-name-part><tp:taxon-name-part taxon-name-part-type="species" reg="cervicornis">cervicornis</tp:taxon-name-part></tp:taxon-name></italic> (Kützing) De Paula &amp; De Clerck 2006</td><td rowspan="1" colspan="1">X</td><td rowspan="1" colspan="1">X</td><td rowspan="1" colspan="1">R</td><td rowspan="1" colspan="1">C</td></tr><tr><td rowspan="1" colspan="1"><italic><tp:taxon-name><tp:taxon-name-part taxon-name-part-type="genus" reg="Canistrocarpus">Canistrocarpus</tp:taxon-name-part><tp:taxon-name-part taxon-name-part-type="species" reg="crispatus">crispatus</tp:taxon-name-part></tp:taxon-name></italic> (J.V.Lamouroux) De Paula &amp; De Clerck 2006</td><td rowspan="1" colspan="1">X</td><td rowspan="1" colspan="1">X</td><td rowspan="1" colspan="1">1st R</td><td rowspan="1" colspan="1">Ra</td></tr><tr><td rowspan="1" colspan="1"><italic><tp:taxon-name><tp:taxon-name-part taxon-name-part-type="genus" reg="Dictyopteris">Dictyopteris</tp:taxon-name-part><tp:taxon-name-part taxon-name-part-type="species" reg="delicatula">delicatula</tp:taxon-name-part></tp:taxon-name></italic> J.V.Lamouroux 1809</td><td rowspan="1" colspan="1">X</td><td rowspan="1" colspan="1">X</td><td rowspan="1" colspan="1">R</td><td rowspan="1" colspan="1">F</td></tr><tr><td rowspan="1" colspan="1"><italic><tp:taxon-name><tp:taxon-name-part taxon-name-part-type="genus" reg="Dictyopteris">Dictyopteris</tp:taxon-name-part><tp:taxon-name-part taxon-name-part-type="species" reg="plagiogramma">plagiogramma</tp:taxon-name-part></tp:taxon-name></italic> (Montagne) Möbius 1889</td><td rowspan="1" colspan="1">X</td><td rowspan="1" colspan="1">X</td><td rowspan="1" colspan="1">R</td><td rowspan="1" colspan="1">F</td></tr><tr><td rowspan="1" colspan="1"><italic><tp:taxon-name><tp:taxon-name-part taxon-name-part-type="genus" reg="Dictyopteris">Dictyopteris</tp:taxon-name-part><tp:taxon-name-part taxon-name-part-type="species" reg="polypodioides">polypodioides</tp:taxon-name-part></tp:taxon-name></italic> (De Candolle) J.V.Lamouroux 1809</td><td rowspan="1" colspan="1">X</td><td rowspan="1" colspan="1">X</td><td rowspan="1" colspan="1">R</td><td rowspan="1" colspan="1">F</td></tr><tr><td rowspan="1" colspan="1"><italic><tp:taxon-name><tp:taxon-name-part taxon-name-part-type="genus" reg="Dictyota">Dictyota</tp:taxon-name-part><tp:taxon-name-part taxon-name-part-type="species" reg="caribaea">caribaea</tp:taxon-name-part></tp:taxon-name></italic> Hörnig &amp; Schnetter 1992</td><td rowspan="1" colspan="1">X</td><td rowspan="1" colspan="1"/><td rowspan="1" colspan="1">1st R</td><td rowspan="1" colspan="1">Ra</td></tr><tr><td rowspan="1" colspan="1"><italic><tp:taxon-name><tp:taxon-name-part taxon-name-part-type="genus" reg="Dictyota">Dictyota</tp:taxon-name-part><tp:taxon-name-part taxon-name-part-type="species" reg="ciliolata">ciliolata</tp:taxon-name-part></tp:taxon-name></italic> Sonder ex Kützing 1859</td><td rowspan="1" colspan="1">X</td><td rowspan="1" colspan="1">X</td><td rowspan="1" colspan="1">R</td><td rowspan="1" colspan="1">F</td></tr><tr><td rowspan="1" colspan="1"><italic><tp:taxon-name><tp:taxon-name-part taxon-name-part-type="genus" reg="Dictyota">Dictyota</tp:taxon-name-part><tp:taxon-name-part taxon-name-part-type="species" reg="crenulata">crenulata</tp:taxon-name-part></tp:taxon-name></italic> J.Agardh 1847</td><td rowspan="1" colspan="1">X</td><td rowspan="1" colspan="1">X</td><td rowspan="1" colspan="1">1st R</td><td rowspan="1" colspan="1">F</td></tr><tr><td rowspan="1" colspan="1"><italic><tp:taxon-name><tp:taxon-name-part taxon-name-part-type="genus" reg="Dictyota">Dictyota</tp:taxon-name-part><tp:taxon-name-part taxon-name-part-type="species" reg="dichotoma">dichotoma</tp:taxon-name-part></tp:taxon-name></italic> (Hudson) J.V.Lamouroux 1809</td><td rowspan="1" colspan="1">X</td><td rowspan="1" colspan="1"/><td rowspan="1" colspan="1">PR</td><td rowspan="1" colspan="1"/></tr><tr><td rowspan="1" colspan="1"><italic><tp:taxon-name><tp:taxon-name-part taxon-name-part-type="genus" reg="Dictyota">Dictyota</tp:taxon-name-part><tp:taxon-name-part taxon-name-part-type="species" reg="jamaicensis">jamaicensis</tp:taxon-name-part></tp:taxon-name></italic> W.R.Taylor 1960</td><td rowspan="1" colspan="1">X</td><td rowspan="1" colspan="1">X</td><td rowspan="1" colspan="1">R</td><td rowspan="1" colspan="1">F</td></tr><tr><td rowspan="1" colspan="1"><italic><tp:taxon-name><tp:taxon-name-part taxon-name-part-type="genus" reg="Dictyota">Dictyota</tp:taxon-name-part><tp:taxon-name-part taxon-name-part-type="species" reg="menstrualis">menstrualis</tp:taxon-name-part></tp:taxon-name></italic> Schnetter, Hörning &amp; Weber-Peukert 1987</td><td rowspan="1" colspan="1">X</td><td rowspan="1" colspan="1">X</td><td rowspan="1" colspan="1">R</td><td rowspan="1" colspan="1">F</td></tr><tr><td rowspan="1" colspan="1"><italic><tp:taxon-name><tp:taxon-name-part taxon-name-part-type="genus" reg="Dictyota">Dictyota</tp:taxon-name-part><tp:taxon-name-part taxon-name-part-type="species" reg="mertensii">mertensii</tp:taxon-name-part></tp:taxon-name></italic> (C.Martius) Kützing 1859</td><td rowspan="1" colspan="1">X</td><td rowspan="1" colspan="1">X</td><td rowspan="1" colspan="1">R</td><td rowspan="1" colspan="1">F</td></tr><tr><td rowspan="1" colspan="1"><italic><tp:taxon-name><tp:taxon-name-part taxon-name-part-type="genus" reg="Lobophora">Lobophora</tp:taxon-name-part><tp:taxon-name-part taxon-name-part-type="species" reg="variegata">variegata</tp:taxon-name-part></tp:taxon-name></italic> (J.V.Lamouroux) Womersley ex E.C.Oliveira 1977</td><td rowspan="1" colspan="1">X</td><td rowspan="1" colspan="1">X</td><td rowspan="1" colspan="1">R</td><td rowspan="1" colspan="1">VC</td></tr><tr><td rowspan="1" colspan="1"><italic><tp:taxon-name><tp:taxon-name-part taxon-name-part-type="genus" reg="Padina">Padina</tp:taxon-name-part><tp:taxon-name-part taxon-name-part-type="species" reg="antillarum">antillarum</tp:taxon-name-part></tp:taxon-name></italic> (Kützing) Piccone 1886</td><td rowspan="1" colspan="1">X</td><td rowspan="1" colspan="1">X</td><td rowspan="1" colspan="1">R</td><td rowspan="1" colspan="1">F</td></tr><tr><td rowspan="1" colspan="1"><italic><tp:taxon-name><tp:taxon-name-part taxon-name-part-type="genus" reg="Padina">Padina</tp:taxon-name-part><tp:taxon-name-part taxon-name-part-type="species" reg="boergesenii">boergesenii</tp:taxon-name-part></tp:taxon-name></italic> Allender &amp; Kraft 1983</td><td rowspan="1" colspan="1"/><td rowspan="1" colspan="1">X</td><td rowspan="1" colspan="1">1st R</td><td rowspan="1" colspan="1">F</td></tr><tr><td rowspan="1" colspan="1"><italic><tp:taxon-name><tp:taxon-name-part taxon-name-part-type="genus" reg="Padina">Padina</tp:taxon-name-part><tp:taxon-name-part taxon-name-part-type="species" reg="gymnospora">gymnospora</tp:taxon-name-part></tp:taxon-name></italic> (Kützing) Sonder 1871</td><td rowspan="1" colspan="1">X</td><td rowspan="1" colspan="1">X</td><td rowspan="1" colspan="1">R</td><td rowspan="1" colspan="1">F</td></tr><tr><td rowspan="1" colspan="1"><italic><tp:taxon-name><tp:taxon-name-part taxon-name-part-type="genus" reg="Padina">Padina</tp:taxon-name-part><tp:taxon-name-part taxon-name-part-type="species" reg="sanctae-crucis">sanctae-crucis</tp:taxon-name-part></tp:taxon-name></italic> Børgesen 1914</td><td rowspan="1" colspan="1">X</td><td rowspan="1" colspan="1"/><td rowspan="1" colspan="1">1st R</td><td rowspan="1" colspan="1">F</td></tr><tr><td rowspan="1" colspan="1"><italic><tp:taxon-name><tp:taxon-name-part taxon-name-part-type="genus" reg="Spatoglossum">Spatoglossum</tp:taxon-name-part><tp:taxon-name-part taxon-name-part-type="species" reg="schroederi">schroederi</tp:taxon-name-part></tp:taxon-name></italic> (C.Agardh) Kützing 1859</td><td rowspan="1" colspan="1">X</td><td rowspan="1" colspan="1">X</td><td rowspan="1" colspan="1">R</td><td rowspan="1" colspan="1">C</td></tr><tr><td rowspan="1" colspan="1"><italic><tp:taxon-name><tp:taxon-name-part taxon-name-part-type="genus" reg="Stypopodium">Stypopodium</tp:taxon-name-part><tp:taxon-name-part taxon-name-part-type="species" reg="zonale">zonale</tp:taxon-name-part></tp:taxon-name></italic> (J.V.Lamouroux) Papenfuss 1940</td><td rowspan="1" colspan="1">X</td><td rowspan="1" colspan="1">X</td><td rowspan="1" colspan="1">PR</td><td rowspan="1" colspan="1"/></tr><tr><td rowspan="1" colspan="1"><italic><tp:taxon-name><tp:taxon-name-part taxon-name-part-type="genus" reg="Zonaria">Zonaria</tp:taxon-name-part><tp:taxon-name-part taxon-name-part-type="species" reg="tournefortii">tournefortii</tp:taxon-name-part></tp:taxon-name></italic> (J.V.Lamouroux) Montagne 1846</td><td rowspan="1" colspan="1">X</td><td rowspan="1" colspan="1">X</td><td rowspan="1" colspan="1">R</td><td rowspan="1" colspan="1">VC</td></tr><tr><td rowspan="1" colspan="1"><italic><tp:taxon-name><tp:taxon-name-part taxon-name-part-type="genus" reg="Zonaria">Zonaria</tp:taxon-name-part><tp:taxon-name-part taxon-name-part-type="species" reg="zonata">zonata</tp:taxon-name-part></tp:taxon-name></italic> C.Agardh</td><td rowspan="1" colspan="1">X</td><td rowspan="1" colspan="1">X</td><td rowspan="1" colspan="1">1st R</td><td rowspan="1" colspan="1">Ra</td></tr><tr><td rowspan="1" colspan="1">
              <bold>
                <tp:taxon-name><tp:taxon-name-part taxon-name-part-type="order">ECTOCARPALES</tp:taxon-name-part></tp:taxon-name>
              </bold>
            </td><td rowspan="1" colspan="1"/><td rowspan="1" colspan="1"/><td rowspan="1" colspan="1"/><td rowspan="1" colspan="1"/></tr><tr><td rowspan="1" colspan="5">
              <bold>
                <tp:taxon-name><tp:taxon-name-part taxon-name-part-type="family">Acinetosporaceae</tp:taxon-name-part></tp:taxon-name>
              </bold>
            </td></tr><tr><td rowspan="1" colspan="1"><italic><tp:taxon-name><tp:taxon-name-part taxon-name-part-type="genus" reg="Acinetospora">Acinetospora</tp:taxon-name-part><tp:taxon-name-part taxon-name-part-type="species" reg="filamentosa">filamentosa</tp:taxon-name-part></tp:taxon-name></italic> (Noda) Yaegashi, Uwai &amp; Kogame 2015</td><td rowspan="1" colspan="1"/><td rowspan="1" colspan="1">X</td><td rowspan="1" colspan="1">1st R</td><td rowspan="1" colspan="1">Ra</td></tr><tr><td rowspan="1" colspan="1"><italic><tp:taxon-name><tp:taxon-name-part taxon-name-part-type="genus" reg="Feldmannia">Feldmannia</tp:taxon-name-part><tp:taxon-name-part taxon-name-part-type="species" reg="irregularis">irregularis</tp:taxon-name-part></tp:taxon-name></italic> (Kützing) Hamel 1939</td><td rowspan="1" colspan="1">X</td><td rowspan="1" colspan="1">X</td><td rowspan="1" colspan="1">1st R</td><td rowspan="1" colspan="1">Ra</td></tr><tr><td rowspan="1" colspan="1"><italic><tp:taxon-name><tp:taxon-name-part taxon-name-part-type="genus" reg="Feldmannia">Feldmannia</tp:taxon-name-part><tp:taxon-name-part taxon-name-part-type="species" reg="mitchelliae">mitchelliae</tp:taxon-name-part></tp:taxon-name></italic> (Harvey) H.-S.Kim 2010</td><td rowspan="1" colspan="1"/><td rowspan="1" colspan="1">X</td><td rowspan="1" colspan="1">1st R</td><td rowspan="1" colspan="1">Ra</td></tr><tr><td rowspan="1" colspan="1">
              <bold>
                <tp:taxon-name><tp:taxon-name-part taxon-name-part-type="family">Scytosiphonaceae</tp:taxon-name-part></tp:taxon-name>
              </bold>
            </td><td rowspan="1" colspan="1"/><td rowspan="1" colspan="1"/><td rowspan="1" colspan="1"/><td rowspan="1" colspan="1"/></tr><tr><td rowspan="1" colspan="1"><italic><tp:taxon-name><tp:taxon-name-part taxon-name-part-type="genus" reg="Chnoospora">Chnoospora</tp:taxon-name-part><tp:taxon-name-part taxon-name-part-type="species" reg="minima">minima</tp:taxon-name-part></tp:taxon-name></italic> (Hering) Papenfuss 1956</td><td rowspan="1" colspan="1">X</td><td rowspan="1" colspan="1"/><td rowspan="1" colspan="1">1st R</td><td rowspan="1" colspan="1">Ra</td></tr><tr><td rowspan="1" colspan="1"><italic><tp:taxon-name><tp:taxon-name-part taxon-name-part-type="genus" reg="Colpomenia">Colpomenia</tp:taxon-name-part><tp:taxon-name-part taxon-name-part-type="species" reg="sinuosa">sinuosa</tp:taxon-name-part></tp:taxon-name></italic> (Mertens ex Roth) Derbès &amp; Solier 1851</td><td rowspan="1" colspan="1">X</td><td rowspan="1" colspan="1">X</td><td rowspan="1" colspan="1">R</td><td rowspan="1" colspan="1">C</td></tr><tr><td rowspan="1" colspan="1"><italic><tp:taxon-name><tp:taxon-name-part taxon-name-part-type="genus" reg="Hydroclathrus">Hydroclathrus</tp:taxon-name-part><tp:taxon-name-part taxon-name-part-type="species" reg="clathratus">clathratus</tp:taxon-name-part></tp:taxon-name></italic> (C.Agardh) M.Howe 1920</td><td rowspan="1" colspan="1">X</td><td rowspan="1" colspan="1">X</td><td rowspan="1" colspan="1">R</td><td rowspan="1" colspan="1">F</td></tr><tr><td rowspan="1" colspan="1">
              <bold>
                <tp:taxon-name><tp:taxon-name-part taxon-name-part-type="order">FUCALES</tp:taxon-name-part></tp:taxon-name>
              </bold>
            </td><td rowspan="1" colspan="1"/><td rowspan="1" colspan="1"/><td rowspan="1" colspan="1"/><td rowspan="1" colspan="1"/></tr><tr><td rowspan="1" colspan="1">
              <bold>
                <tp:taxon-name><tp:taxon-name-part taxon-name-part-type="family">Sargassaceae</tp:taxon-name-part></tp:taxon-name>
              </bold>
            </td><td rowspan="1" colspan="1"/><td rowspan="1" colspan="1"/><td rowspan="1" colspan="1"/><td rowspan="1" colspan="1"/></tr><tr><td rowspan="1" colspan="1"><italic><tp:taxon-name><tp:taxon-name-part taxon-name-part-type="genus" reg="Sargassum">Sargassum</tp:taxon-name-part><tp:taxon-name-part taxon-name-part-type="species" reg="cymosum">cymosum</tp:taxon-name-part></tp:taxon-name></italic> C.Agardh 1820</td><td rowspan="1" colspan="1">X</td><td rowspan="1" colspan="1"/><td rowspan="1" colspan="1">1st R</td><td rowspan="1" colspan="1">Ra</td></tr><tr><td rowspan="1" colspan="1"><tp:taxon-name><tp:taxon-name-part taxon-name-part-type="genus" reg="Sargassum">Sargassum</tp:taxon-name-part><tp:taxon-name-part taxon-name-part-type="species" reg="cymosum">cymosum</tp:taxon-name-part><tp:taxon-name-part taxon-name-part-type="infraspecific-rank">var.</tp:taxon-name-part><tp:taxon-name-part taxon-name-part-type="variety" reg="nanum">nanum</tp:taxon-name-part></tp:taxon-name> E.de Paula &amp; E.C.Oliveira</td><td rowspan="1" colspan="1">X</td><td rowspan="1" colspan="1"/><td rowspan="1" colspan="1">1st R</td><td rowspan="1" colspan="1"/></tr><tr><td rowspan="1" colspan="1"><italic><tp:taxon-name><tp:taxon-name-part taxon-name-part-type="genus" reg="Sargassum">Sargassum</tp:taxon-name-part><tp:taxon-name-part taxon-name-part-type="species" reg="filipendula">filipendula</tp:taxon-name-part></tp:taxon-name></italic> C.Agardh 1824</td><td rowspan="1" colspan="1">X</td><td rowspan="1" colspan="1">X</td><td rowspan="1" colspan="1">R</td><td rowspan="1" colspan="1">F</td></tr><tr><td rowspan="1" colspan="1"><italic><tp:taxon-name><tp:taxon-name-part taxon-name-part-type="genus" reg="Sargassum">Sargassum</tp:taxon-name-part><tp:taxon-name-part taxon-name-part-type="species" reg="furcatum">furcatum</tp:taxon-name-part></tp:taxon-name></italic> Kützing 1843</td><td rowspan="1" colspan="1">X</td><td rowspan="1" colspan="1">X</td><td rowspan="1" colspan="1">R</td><td rowspan="1" colspan="1">Ra</td></tr><tr><td rowspan="1" colspan="1"><italic><tp:taxon-name><tp:taxon-name-part taxon-name-part-type="genus" reg="Sargassum">Sargassum</tp:taxon-name-part><tp:taxon-name-part taxon-name-part-type="species" reg="hystrix">hystrix</tp:taxon-name-part></tp:taxon-name></italic> J.Agardh 1847</td><td rowspan="1" colspan="1">X</td><td rowspan="1" colspan="1">X</td><td rowspan="1" colspan="1">R</td><td rowspan="1" colspan="1">F</td></tr><tr><td rowspan="1" colspan="1"><italic><tp:taxon-name><tp:taxon-name-part taxon-name-part-type="genus" reg="Sargassum">Sargassum</tp:taxon-name-part><tp:taxon-name-part taxon-name-part-type="species" reg="novae-hollandiae">novae-hollandiae</tp:taxon-name-part></tp:taxon-name></italic> P.C.Silva 1996</td><td rowspan="1" colspan="1">X</td><td rowspan="1" colspan="1">X</td><td rowspan="1" colspan="1">1st R</td><td rowspan="1" colspan="1">F</td></tr><tr><td rowspan="1" colspan="1"><italic><tp:taxon-name><tp:taxon-name-part taxon-name-part-type="genus" reg="Sargassum">Sargassum</tp:taxon-name-part><tp:taxon-name-part taxon-name-part-type="species" reg="platycarpum">platycarpum</tp:taxon-name-part></tp:taxon-name></italic> Montagne 1842</td><td rowspan="1" colspan="1">X</td><td rowspan="1" colspan="1"/><td rowspan="1" colspan="1">PR</td><td rowspan="1" colspan="1"/></tr><tr><td rowspan="1" colspan="1"><italic><tp:taxon-name><tp:taxon-name-part taxon-name-part-type="genus" reg="Sargassum">Sargassum</tp:taxon-name-part><tp:taxon-name-part taxon-name-part-type="species" reg="polyceratium">polyceratium</tp:taxon-name-part></tp:taxon-name></italic> Montagne 1837</td><td rowspan="1" colspan="1">X</td><td rowspan="1" colspan="1">X</td><td rowspan="1" colspan="1">1st R</td><td rowspan="1" colspan="1">F</td></tr><tr><td rowspan="1" colspan="1"><italic><tp:taxon-name><tp:taxon-name-part taxon-name-part-type="genus" reg="Sargassum">Sargassum</tp:taxon-name-part><tp:taxon-name-part taxon-name-part-type="species" reg="ramifolium">ramifolium</tp:taxon-name-part></tp:taxon-name></italic> Montagne 1843</td><td rowspan="1" colspan="1">X</td><td rowspan="1" colspan="1">X</td><td rowspan="1" colspan="1">R</td><td rowspan="1" colspan="1">F</td></tr><tr><td rowspan="1" colspan="1"><italic><tp:taxon-name><tp:taxon-name-part taxon-name-part-type="genus" reg="Sargassum">Sargassum</tp:taxon-name-part><tp:taxon-name-part taxon-name-part-type="species" reg="rigidulum">rigidulum</tp:taxon-name-part></tp:taxon-name></italic> Kützing 1849</td><td rowspan="1" colspan="1">X</td><td rowspan="1" colspan="1">X</td><td rowspan="1" colspan="1">1st R</td><td rowspan="1" colspan="1">F</td></tr><tr><td rowspan="1" colspan="1"><italic><tp:taxon-name><tp:taxon-name-part taxon-name-part-type="genus" reg="Sargassum">Sargassum</tp:taxon-name-part><tp:taxon-name-part taxon-name-part-type="species" reg="stenophyllum">stenophyllum</tp:taxon-name-part></tp:taxon-name></italic> C.Martius 1828</td><td rowspan="1" colspan="1">X</td><td rowspan="1" colspan="1">X</td><td rowspan="1" colspan="1">R</td><td rowspan="1" colspan="1">F</td></tr><tr><td rowspan="1" colspan="1"><italic><tp:taxon-name><tp:taxon-name-part taxon-name-part-type="genus" reg="Sargassum">Sargassum</tp:taxon-name-part><tp:taxon-name-part taxon-name-part-type="species" reg="vulgare">vulgare</tp:taxon-name-part></tp:taxon-name></italic> C.Agardh 1820</td><td rowspan="1" colspan="1">X</td><td rowspan="1" colspan="1">X</td><td rowspan="1" colspan="1">1st R</td><td rowspan="1" colspan="1">F</td></tr><tr><td rowspan="1" colspan="1">
              <bold>
                <tp:taxon-name><tp:taxon-name-part taxon-name-part-type="order">LAMINARIALES</tp:taxon-name-part></tp:taxon-name>
              </bold>
            </td><td rowspan="1" colspan="1"/><td rowspan="1" colspan="1"/><td rowspan="1" colspan="1"/><td rowspan="1" colspan="1"/></tr><tr><td rowspan="1" colspan="1">
              <bold>
                <tp:taxon-name><tp:taxon-name-part taxon-name-part-type="family">Laminariaceae</tp:taxon-name-part></tp:taxon-name>
              </bold>
            </td><td rowspan="1" colspan="1"/><td rowspan="1" colspan="1"/><td rowspan="1" colspan="1"/><td rowspan="1" colspan="1"/></tr><tr><td rowspan="1" colspan="1"><italic><tp:taxon-name><tp:taxon-name-part taxon-name-part-type="genus" reg="Laminaria">Laminaria</tp:taxon-name-part><tp:taxon-name-part taxon-name-part-type="species" reg="abyssalis">abyssalis</tp:taxon-name-part></tp:taxon-name></italic> A.B.Joly &amp; E.C.Oliveira 1967</td><td rowspan="1" colspan="1">X</td><td rowspan="1" colspan="1"/><td rowspan="1" colspan="1">PR</td><td rowspan="1" colspan="1"/></tr><tr><td rowspan="1" colspan="1">
              <bold>
                <tp:taxon-name><tp:taxon-name-part taxon-name-part-type="order">SCYTOTHAMNALES</tp:taxon-name-part></tp:taxon-name>
              </bold>
            </td><td rowspan="1" colspan="1"/><td rowspan="1" colspan="1"/><td rowspan="1" colspan="1"/><td rowspan="1" colspan="1"/></tr><tr><td rowspan="1" colspan="5">
              <bold>
                <tp:taxon-name><tp:taxon-name-part taxon-name-part-type="family">Bachelotiaceae</tp:taxon-name-part></tp:taxon-name>
              </bold>
            </td></tr><tr><td rowspan="1" colspan="1"><italic><tp:taxon-name><tp:taxon-name-part taxon-name-part-type="genus" reg="Bachelotia">Bachelotia</tp:taxon-name-part><tp:taxon-name-part taxon-name-part-type="species" reg="antillarum">antillarum</tp:taxon-name-part></tp:taxon-name></italic> (Grunow) Gerloff 1959</td><td rowspan="1" colspan="1">X</td><td rowspan="1" colspan="1"/><td rowspan="1" colspan="1">1st R</td><td rowspan="1" colspan="1">Ra</td></tr><tr><td rowspan="1" colspan="1">
              <bold>
                <tp:taxon-name><tp:taxon-name-part taxon-name-part-type="order">SPHACELARIALES</tp:taxon-name-part></tp:taxon-name>
              </bold>
            </td><td rowspan="1" colspan="1"/><td rowspan="1" colspan="1"/><td rowspan="1" colspan="1"/><td rowspan="1" colspan="1"/></tr><tr><td rowspan="1" colspan="1">
              <bold>
                <tp:taxon-name><tp:taxon-name-part taxon-name-part-type="family">Sphacelariaceae</tp:taxon-name-part></tp:taxon-name>
              </bold>
            </td><td rowspan="1" colspan="1"/><td rowspan="1" colspan="1"/><td rowspan="1" colspan="1"/><td rowspan="1" colspan="1"/></tr><tr><td rowspan="1" colspan="1"><italic><tp:taxon-name><tp:taxon-name-part taxon-name-part-type="genus" reg="Sphacelaria">Sphacelaria</tp:taxon-name-part><tp:taxon-name-part taxon-name-part-type="species" reg="brachygonia">brachygonia</tp:taxon-name-part></tp:taxon-name></italic> Montagne 1843</td><td rowspan="1" colspan="1">X</td><td rowspan="1" colspan="1"/><td rowspan="1" colspan="1">PR</td><td rowspan="1" colspan="1"/></tr><tr><td rowspan="1" colspan="1"><italic><tp:taxon-name><tp:taxon-name-part taxon-name-part-type="genus" reg="Sphacelaria">Sphacelaria</tp:taxon-name-part><tp:taxon-name-part taxon-name-part-type="species" reg="rigidula">rigidula</tp:taxon-name-part></tp:taxon-name></italic> Kützing 1843</td><td rowspan="1" colspan="1">X</td><td rowspan="1" colspan="1">X</td><td rowspan="1" colspan="1">R</td><td rowspan="1" colspan="1">F</td></tr><tr><td rowspan="1" colspan="1">Total</td><td rowspan="1" colspan="1">40</td><td rowspan="1" colspan="1">33</td><td rowspan="1" colspan="1"/><td rowspan="1" colspan="1"/></tr><tr><td rowspan="1" colspan="1">
              <bold>
                <tp:taxon-name><tp:taxon-name-part taxon-name-part-type="phylum">RHODOPHYTA</tp:taxon-name-part></tp:taxon-name>
              </bold>
            </td><td rowspan="1" colspan="1"/><td rowspan="1" colspan="1"/><td rowspan="1" colspan="1"/><td rowspan="1" colspan="1"/></tr><tr><td rowspan="1" colspan="1">
              <bold>CLASS <tp:taxon-name><tp:taxon-name-part taxon-name-part-type="class">FLORIDEOPHYCEAE</tp:taxon-name-part></tp:taxon-name></bold>
            </td><td rowspan="1" colspan="1"/><td rowspan="1" colspan="1"/><td rowspan="1" colspan="1"/><td rowspan="1" colspan="1"/></tr><tr><td rowspan="1" colspan="1">
              <bold>
                <tp:taxon-name><tp:taxon-name-part taxon-name-part-type="order">CERAMIALES</tp:taxon-name-part></tp:taxon-name>
              </bold>
            </td><td rowspan="1" colspan="1"/><td rowspan="1" colspan="1"/><td rowspan="1" colspan="1"/><td rowspan="1" colspan="1"/></tr><tr><td rowspan="1" colspan="1">
              <bold>
                <tp:taxon-name><tp:taxon-name-part taxon-name-part-type="family">Callithamniaceae</tp:taxon-name-part></tp:taxon-name>
              </bold>
            </td><td rowspan="1" colspan="1"/><td rowspan="1" colspan="1"/><td rowspan="1" colspan="1"/><td rowspan="1" colspan="1"/></tr><tr><td rowspan="1" colspan="1"><italic><tp:taxon-name><tp:taxon-name-part taxon-name-part-type="genus" reg="Aglaothamnion">Aglaothamnion</tp:taxon-name-part><tp:taxon-name-part taxon-name-part-type="species" reg="felipponei">felipponei</tp:taxon-name-part></tp:taxon-name></italic> (Howe) Aponte, Ballantine &amp; J.N.Norris 1994</td><td rowspan="1" colspan="1">X</td><td rowspan="1" colspan="1"/><td rowspan="1" colspan="1">PR</td><td rowspan="1" colspan="1"/></tr><tr><td rowspan="1" colspan="1"><italic><tp:taxon-name><tp:taxon-name-part taxon-name-part-type="genus" reg="Aglaothamnion">Aglaothamnion</tp:taxon-name-part><tp:taxon-name-part taxon-name-part-type="species" reg="herveyi">herveyi</tp:taxon-name-part></tp:taxon-name></italic> (M.Howe) N.E.Aponte, D.L.Ballantine, &amp; J.N.Norris 1994</td><td rowspan="1" colspan="1">X</td><td rowspan="1" colspan="1"/><td rowspan="1" colspan="1">1st R</td><td rowspan="1" colspan="1">Ra</td></tr><tr><td rowspan="1" colspan="1"><italic><tp:taxon-name><tp:taxon-name-part taxon-name-part-type="genus" reg="Spyridia">Spyridia</tp:taxon-name-part><tp:taxon-name-part taxon-name-part-type="species" reg="aculeata">aculeata</tp:taxon-name-part></tp:taxon-name></italic> (C.Agardh ex Decaisne) Kützing 1843</td><td rowspan="1" colspan="1">X</td><td rowspan="1" colspan="1"/><td rowspan="1" colspan="1">PR</td><td rowspan="1" colspan="1"/></tr><tr><td rowspan="1" colspan="1"><italic><tp:taxon-name><tp:taxon-name-part taxon-name-part-type="genus" reg="Spyridia">Spyridia</tp:taxon-name-part><tp:taxon-name-part taxon-name-part-type="species" reg="clavata">clavata</tp:taxon-name-part></tp:taxon-name></italic> Kützing 1841</td><td rowspan="1" colspan="1"/><td rowspan="1" colspan="1">X</td><td rowspan="1" colspan="1">1st R</td><td rowspan="1" colspan="1">Ra</td></tr><tr><td rowspan="1" colspan="1"><italic><tp:taxon-name><tp:taxon-name-part taxon-name-part-type="genus" reg="Spyridia">Spyridia</tp:taxon-name-part><tp:taxon-name-part taxon-name-part-type="species" reg="filamentosa">filamentosa</tp:taxon-name-part></tp:taxon-name></italic> (Wulfen) Harvey 1833</td><td rowspan="1" colspan="1">X</td><td rowspan="1" colspan="1"/><td rowspan="1" colspan="1">1st R</td><td rowspan="1" colspan="1">Ra</td></tr><tr><td rowspan="1" colspan="1"><italic><tp:taxon-name><tp:taxon-name-part taxon-name-part-type="genus" reg="Spyridia">Spyridia</tp:taxon-name-part><tp:taxon-name-part taxon-name-part-type="species" reg="hypnoides">hypnoides</tp:taxon-name-part></tp:taxon-name></italic> (Bory) Papenfuss 1968</td><td rowspan="1" colspan="1">X</td><td rowspan="1" colspan="1"/><td rowspan="1" colspan="1">PR</td><td rowspan="1" colspan="1"/></tr><tr><td rowspan="1" colspan="1">
              <bold>
                <tp:taxon-name><tp:taxon-name-part taxon-name-part-type="family">Ceramiaceae</tp:taxon-name-part></tp:taxon-name>
              </bold>
            </td><td rowspan="1" colspan="1"/><td rowspan="1" colspan="1"/><td rowspan="1" colspan="1"/><td rowspan="1" colspan="1"/></tr><tr><td rowspan="1" colspan="1"><italic><tp:taxon-name><tp:taxon-name-part taxon-name-part-type="genus" reg="Centroceras">Centroceras</tp:taxon-name-part><tp:taxon-name-part taxon-name-part-type="species" reg="gasparrinii">gasparrinii</tp:taxon-name-part></tp:taxon-name></italic> (Meneghini) Kützing 1849</td><td rowspan="1" colspan="1">X</td><td rowspan="1" colspan="1">X</td><td rowspan="1" colspan="1">1st R</td><td rowspan="1" colspan="1">F</td></tr><tr><td rowspan="1" colspan="1"><italic><tp:taxon-name><tp:taxon-name-part taxon-name-part-type="genus" reg="Ceramium">Ceramium</tp:taxon-name-part><tp:taxon-name-part taxon-name-part-type="species" reg="luetzelburgii">luetzelburgii</tp:taxon-name-part></tp:taxon-name></italic> O.C.Schmidt 1924</td><td rowspan="1" colspan="1">X</td><td rowspan="1" colspan="1">X</td><td rowspan="1" colspan="1">1st R</td><td rowspan="1" colspan="1">Ra</td></tr><tr><td rowspan="1" colspan="1"><italic><tp:taxon-name><tp:taxon-name-part taxon-name-part-type="genus" reg="Ceramothamnion">Ceramothamnion</tp:taxon-name-part><tp:taxon-name-part taxon-name-part-type="species" reg="brasiliensis">brasiliensis</tp:taxon-name-part></tp:taxon-name></italic> (A.B.Joly) M.J.Wynne &amp; C.W.Schneider 2023</td><td rowspan="1" colspan="1">X</td><td rowspan="1" colspan="1"/><td rowspan="1" colspan="1">PR</td><td rowspan="1" colspan="1"/></tr><tr><td rowspan="1" colspan="1"><italic><tp:taxon-name><tp:taxon-name-part taxon-name-part-type="genus" reg="Ceramothamnion">Ceramothamnion</tp:taxon-name-part><tp:taxon-name-part taxon-name-part-type="species" reg="codii">codii</tp:taxon-name-part></tp:taxon-name></italic> H.Richards 1901</td><td rowspan="1" colspan="1"/><td rowspan="1" colspan="1">X</td><td rowspan="1" colspan="1">1st R</td><td rowspan="1" colspan="1">Ra</td></tr><tr><td rowspan="1" colspan="1"><italic><tp:taxon-name><tp:taxon-name-part taxon-name-part-type="genus" reg="Gayliella">Gayliella</tp:taxon-name-part><tp:taxon-name-part taxon-name-part-type="species" reg="dawsonii">dawsonii</tp:taxon-name-part></tp:taxon-name></italic> (A.B.Joly) Barros-Barreto &amp; F.P.Gomes 2020</td><td rowspan="1" colspan="1">X</td><td rowspan="1" colspan="1"/><td rowspan="1" colspan="1">1st R</td><td rowspan="1" colspan="1">F</td></tr><tr><td rowspan="1" colspan="1"><italic><tp:taxon-name><tp:taxon-name-part taxon-name-part-type="genus" reg="Pseudoceramium">Pseudoceramium</tp:taxon-name-part><tp:taxon-name-part taxon-name-part-type="species" reg="caraibicum">caraibicum</tp:taxon-name-part></tp:taxon-name></italic> (H.E.Petersen &amp; Børgesen) Barros-Barreto, Maggs &amp; M.A.Jaramillo 2023</td><td rowspan="1" colspan="1">X</td><td rowspan="1" colspan="1"/><td rowspan="1" colspan="1">1st R</td><td rowspan="1" colspan="1">Ra</td></tr><tr><td rowspan="1" colspan="1">
              <bold>
                <tp:taxon-name><tp:taxon-name-part taxon-name-part-type="family">Delesseriaceae</tp:taxon-name-part></tp:taxon-name>
              </bold>
            </td><td rowspan="1" colspan="1"/><td rowspan="1" colspan="1"/><td rowspan="1" colspan="1"/><td rowspan="1" colspan="1"/></tr><tr><td rowspan="1" colspan="1"><italic><tp:taxon-name><tp:taxon-name-part taxon-name-part-type="genus" reg="Acrosorium">Acrosorium</tp:taxon-name-part><tp:taxon-name-part taxon-name-part-type="species" reg="ciliolatum">ciliolatum</tp:taxon-name-part></tp:taxon-name></italic> (Harvey) Kylin 1924</td><td rowspan="1" colspan="1">X</td><td rowspan="1" colspan="1"/><td rowspan="1" colspan="1">1st R</td><td rowspan="1" colspan="1">Ra</td></tr><tr><td rowspan="1" colspan="1"><italic><tp:taxon-name><tp:taxon-name-part taxon-name-part-type="genus" reg="Caloglossa">Caloglossa</tp:taxon-name-part><tp:taxon-name-part taxon-name-part-type="species" reg="leprieurii">leprieurii</tp:taxon-name-part></tp:taxon-name></italic> (Montagne) G.Martens1869</td><td rowspan="1" colspan="1">X</td><td rowspan="1" colspan="1"/><td rowspan="1" colspan="1">PR</td><td rowspan="1" colspan="1"/></tr><tr><td rowspan="1" colspan="1"><italic><tp:taxon-name><tp:taxon-name-part taxon-name-part-type="genus" reg="Cryptopleura">Cryptopleura</tp:taxon-name-part><tp:taxon-name-part taxon-name-part-type="species" reg="crispa">crispa</tp:taxon-name-part></tp:taxon-name></italic> Kylin 1924</td><td rowspan="1" colspan="1">X</td><td rowspan="1" colspan="1"/><td rowspan="1" colspan="1">PR</td><td rowspan="1" colspan="1"/></tr><tr><td rowspan="1" colspan="1"><italic><tp:taxon-name><tp:taxon-name-part taxon-name-part-type="genus" reg="Cryptopleura">Cryptopleura</tp:taxon-name-part><tp:taxon-name-part taxon-name-part-type="species" reg="ramosa">ramosa</tp:taxon-name-part></tp:taxon-name></italic> (Hudson) L.Newton 1931</td><td rowspan="1" colspan="1">X</td><td rowspan="1" colspan="1"/><td rowspan="1" colspan="1">1st R</td><td rowspan="1" colspan="1">Ra</td></tr><tr><td rowspan="1" colspan="1"><italic><tp:taxon-name><tp:taxon-name-part taxon-name-part-type="genus" reg="Dasya">Dasya</tp:taxon-name-part><tp:taxon-name-part taxon-name-part-type="species" reg="corymbifera">corymbifera</tp:taxon-name-part></tp:taxon-name></italic> J.Agardh 1841</td><td rowspan="1" colspan="1">X</td><td rowspan="1" colspan="1"/><td rowspan="1" colspan="1">R</td><td rowspan="1" colspan="1">Ra</td></tr><tr><td rowspan="1" colspan="1"><italic><tp:taxon-name><tp:taxon-name-part taxon-name-part-type="genus" reg="Dasya">Dasya</tp:taxon-name-part><tp:taxon-name-part taxon-name-part-type="species" reg="rigidula">rigidula</tp:taxon-name-part></tp:taxon-name></italic> (Kützing) Ardissone 1878</td><td rowspan="1" colspan="1">X</td><td rowspan="1" colspan="1"/><td rowspan="1" colspan="1">1st R</td><td rowspan="1" colspan="1">Ra</td></tr><tr><td rowspan="1" colspan="1"><italic><tp:taxon-name><tp:taxon-name-part taxon-name-part-type="genus" reg="Dictyurus">Dictyurus</tp:taxon-name-part><tp:taxon-name-part taxon-name-part-type="species" reg="occidentalis">occidentalis</tp:taxon-name-part></tp:taxon-name></italic> J.Agardh 1847</td><td rowspan="1" colspan="1">X</td><td rowspan="1" colspan="1"/><td rowspan="1" colspan="1">1st R</td><td rowspan="1" colspan="1">Ra</td></tr><tr><td rowspan="1" colspan="1"><italic><tp:taxon-name><tp:taxon-name-part taxon-name-part-type="genus" reg="Heterosiphonia">Heterosiphonia</tp:taxon-name-part><tp:taxon-name-part taxon-name-part-type="species" reg="crispella">crispella</tp:taxon-name-part></tp:taxon-name></italic> (C.Agardh) M.J.Wynne 1985</td><td rowspan="1" colspan="1">X</td><td rowspan="1" colspan="1">X</td><td rowspan="1" colspan="1">R</td><td rowspan="1" colspan="1">Ra</td></tr><tr><td rowspan="1" colspan="1"><italic><tp:taxon-name><tp:taxon-name-part taxon-name-part-type="genus" reg="Heterosiphonia">Heterosiphonia</tp:taxon-name-part><tp:taxon-name-part taxon-name-part-type="species" reg="gibbesii">gibbesii</tp:taxon-name-part></tp:taxon-name></italic> (Harvey) Falkenberg 1901</td><td rowspan="1" colspan="1">X</td><td rowspan="1" colspan="1">X</td><td rowspan="1" colspan="1">R</td><td rowspan="1" colspan="1">F</td></tr><tr><td rowspan="1" colspan="1"><italic><tp:taxon-name><tp:taxon-name-part taxon-name-part-type="genus" reg="Taenioma">Taenioma</tp:taxon-name-part><tp:taxon-name-part taxon-name-part-type="species" reg="perpusillum">perpusillum</tp:taxon-name-part></tp:taxon-name></italic> (J.Agardh) J.Agardh 1863</td><td rowspan="1" colspan="1">X</td><td rowspan="1" colspan="1"/><td rowspan="1" colspan="1">1st R</td><td rowspan="1" colspan="1">Ra</td></tr><tr><td rowspan="1" colspan="1"><italic><tp:taxon-name><tp:taxon-name-part taxon-name-part-type="genus" reg="Thuretia">Thuretia</tp:taxon-name-part><tp:taxon-name-part taxon-name-part-type="species" reg="bornetii">bornetii</tp:taxon-name-part></tp:taxon-name></italic> Vickers 1905</td><td rowspan="1" colspan="1"/><td rowspan="1" colspan="1">X</td><td rowspan="1" colspan="1">1st R</td><td rowspan="1" colspan="1">Ra</td></tr><tr><td rowspan="1" colspan="1">
              <bold>
                <tp:taxon-name><tp:taxon-name-part taxon-name-part-type="family">Rhodomelaceae</tp:taxon-name-part></tp:taxon-name>
              </bold>
            </td><td rowspan="1" colspan="1"/><td rowspan="1" colspan="1"/><td rowspan="1" colspan="1"/><td rowspan="1" colspan="1"/></tr><tr><td rowspan="1" colspan="1"><italic><tp:taxon-name><tp:taxon-name-part taxon-name-part-type="genus" reg="Acanthophora">Acanthophora</tp:taxon-name-part><tp:taxon-name-part taxon-name-part-type="species" reg="spicifera">spicifera</tp:taxon-name-part></tp:taxon-name></italic> (M.Vahl) Børgesen 1910</td><td rowspan="1" colspan="1">X</td><td rowspan="1" colspan="1">X</td><td rowspan="1" colspan="1">R</td><td rowspan="1" colspan="1">F</td></tr><tr><td rowspan="1" colspan="1"><italic><tp:taxon-name><tp:taxon-name-part taxon-name-part-type="genus" reg="Alsidium">Alsidium</tp:taxon-name-part><tp:taxon-name-part taxon-name-part-type="species" reg="oliveiranum">oliveiranum</tp:taxon-name-part></tp:taxon-name></italic> S.M.Guimarães &amp; M.T.Fujii 2019</td><td rowspan="1" colspan="1">X</td><td rowspan="1" colspan="1"/><td rowspan="1" colspan="1">PR</td><td rowspan="1" colspan="1"/></tr><tr><td rowspan="1" colspan="1"><italic><tp:taxon-name><tp:taxon-name-part taxon-name-part-type="genus" reg="Alsidium">Alsidium</tp:taxon-name-part><tp:taxon-name-part taxon-name-part-type="species" reg="seaforthii">seaforthii</tp:taxon-name-part></tp:taxon-name></italic> (Turner) J.Agardh 1841</td><td rowspan="1" colspan="1">X</td><td rowspan="1" colspan="1">X</td><td rowspan="1" colspan="1">R</td><td rowspan="1" colspan="1">C</td></tr><tr><td rowspan="1" colspan="1"><italic><tp:taxon-name><tp:taxon-name-part taxon-name-part-type="genus" reg="Bostrychia">Bostrychia</tp:taxon-name-part><tp:taxon-name-part taxon-name-part-type="species" reg="binderi">binderi</tp:taxon-name-part></tp:taxon-name></italic> Harvey 1849</td><td rowspan="1" colspan="1">X</td><td rowspan="1" colspan="1">X</td><td rowspan="1" colspan="1">1st R</td><td rowspan="1" colspan="1">F</td></tr><tr><td rowspan="1" colspan="1"><italic><tp:taxon-name><tp:taxon-name-part taxon-name-part-type="genus" reg="Bostrychia">Bostrychia</tp:taxon-name-part><tp:taxon-name-part taxon-name-part-type="species" reg="montagnei">montagnei</tp:taxon-name-part></tp:taxon-name></italic> Harvey 1853</td><td rowspan="1" colspan="1">X</td><td rowspan="1" colspan="1"/><td rowspan="1" colspan="1">PR</td><td rowspan="1" colspan="1"/></tr><tr><td rowspan="1" colspan="1"><italic><tp:taxon-name><tp:taxon-name-part taxon-name-part-type="genus" reg="Bostrychia">Bostrychia</tp:taxon-name-part><tp:taxon-name-part taxon-name-part-type="species" reg="radicans">radicans</tp:taxon-name-part></tp:taxon-name></italic> (Montagne) Montagne 1842</td><td rowspan="1" colspan="1">X</td><td rowspan="1" colspan="1"/><td rowspan="1" colspan="1">PR</td><td rowspan="1" colspan="1"/></tr><tr><td rowspan="1" colspan="1"><italic><tp:taxon-name><tp:taxon-name-part taxon-name-part-type="genus" reg="Bostrychia">Bostrychia</tp:taxon-name-part><tp:taxon-name-part taxon-name-part-type="species" reg="scorpioides">scorpioides</tp:taxon-name-part></tp:taxon-name></italic> (Hudson) Montagne 1842</td><td rowspan="1" colspan="1">X</td><td rowspan="1" colspan="1"/><td rowspan="1" colspan="1">PR</td><td rowspan="1" colspan="1"/></tr><tr><td rowspan="1" colspan="1"><italic><tp:taxon-name><tp:taxon-name-part taxon-name-part-type="genus" reg="Bostrychia">Bostrychia</tp:taxon-name-part><tp:taxon-name-part taxon-name-part-type="species" reg="tenella">tenella</tp:taxon-name-part></tp:taxon-name></italic> (J.V.Lamouroux) J.Agardh 1863</td><td rowspan="1" colspan="1">X</td><td rowspan="1" colspan="1"/><td rowspan="1" colspan="1">R</td><td rowspan="1" colspan="1">Ra</td></tr><tr><td rowspan="1" colspan="1"><italic><tp:taxon-name><tp:taxon-name-part taxon-name-part-type="genus" reg="Bryocladia">Bryocladia</tp:taxon-name-part><tp:taxon-name-part taxon-name-part-type="species" reg="cuspidata">cuspidata</tp:taxon-name-part></tp:taxon-name></italic> (J.Agardh) De Toni 1903</td><td rowspan="1" colspan="1">X</td><td rowspan="1" colspan="1">X</td><td rowspan="1" colspan="1">R</td><td rowspan="1" colspan="1"/></tr><tr><td rowspan="1" colspan="1"><italic><tp:taxon-name><tp:taxon-name-part taxon-name-part-type="genus" reg="Carradoriella">Carradoriella</tp:taxon-name-part><tp:taxon-name-part taxon-name-part-type="species" reg="denudata">denudata</tp:taxon-name-part></tp:taxon-name></italic> (Dillwyn) Savoie &amp; G.W.Saunders 2019</td><td rowspan="1" colspan="1">X</td><td rowspan="1" colspan="1">X</td><td rowspan="1" colspan="1">1st R</td><td rowspan="1" colspan="1">Ra</td></tr><tr><td rowspan="1" colspan="1"><italic><tp:taxon-name><tp:taxon-name-part taxon-name-part-type="genus" reg="Chondria">Chondria</tp:taxon-name-part><tp:taxon-name-part taxon-name-part-type="species" reg="capillaris">capillaris</tp:taxon-name-part></tp:taxon-name></italic> (Hudson) M.J.Wynne 1991</td><td rowspan="1" colspan="1">X</td><td rowspan="1" colspan="1"/><td rowspan="1" colspan="1">PR</td><td rowspan="1" colspan="1"/></tr><tr><td rowspan="1" colspan="1"><italic><tp:taxon-name><tp:taxon-name-part taxon-name-part-type="genus" reg="Chondria">Chondria</tp:taxon-name-part><tp:taxon-name-part taxon-name-part-type="species" reg="littoralis">littoralis</tp:taxon-name-part></tp:taxon-name></italic> Harvey 1853</td><td rowspan="1" colspan="1">X</td><td rowspan="1" colspan="1"/><td rowspan="1" colspan="1">PR</td><td rowspan="1" colspan="1"/></tr><tr><td rowspan="1" colspan="1"><italic><tp:taxon-name><tp:taxon-name-part taxon-name-part-type="genus" reg="Chondria">Chondria</tp:taxon-name-part><tp:taxon-name-part taxon-name-part-type="species" reg="sedifolia">sedifolia</tp:taxon-name-part></tp:taxon-name></italic> Harvey 1853</td><td rowspan="1" colspan="1">X</td><td rowspan="1" colspan="1"/><td rowspan="1" colspan="1">PR</td><td rowspan="1" colspan="1"/></tr><tr><td rowspan="1" colspan="1"><italic><tp:taxon-name><tp:taxon-name-part taxon-name-part-type="genus" reg="Dipterosiphonia">Dipterosiphonia</tp:taxon-name-part><tp:taxon-name-part taxon-name-part-type="species" reg="dendritica">dendritica</tp:taxon-name-part></tp:taxon-name></italic> (C.Agardh) F.Schmitz 1897</td><td rowspan="1" colspan="1">X</td><td rowspan="1" colspan="1">X</td><td rowspan="1" colspan="1">1st R</td><td rowspan="1" colspan="1">Ra</td></tr><tr><td rowspan="1" colspan="1"><italic><tp:taxon-name><tp:taxon-name-part taxon-name-part-type="genus" reg="Herposiphonia">Herposiphonia</tp:taxon-name-part><tp:taxon-name-part taxon-name-part-type="species" reg="nuda">nuda</tp:taxon-name-part></tp:taxon-name></italic> Hollenberg 1968</td><td rowspan="1" colspan="1">X</td><td rowspan="1" colspan="1">X</td><td rowspan="1" colspan="1">1st R</td><td rowspan="1" colspan="1">Ra</td></tr><tr><td rowspan="1" colspan="1"><italic><tp:taxon-name><tp:taxon-name-part taxon-name-part-type="genus" reg="Herposiphonia">Herposiphonia</tp:taxon-name-part><tp:taxon-name-part taxon-name-part-type="species" reg="secunda">secunda</tp:taxon-name-part></tp:taxon-name></italic> (C.Agardh) Ambronn 1880</td><td rowspan="1" colspan="1">X</td><td rowspan="1" colspan="1">X</td><td rowspan="1" colspan="1">R</td><td rowspan="1" colspan="1"/></tr><tr><td rowspan="1" colspan="1"><italic><tp:taxon-name><tp:taxon-name-part taxon-name-part-type="genus" reg="Herposiphonia">Herposiphonia</tp:taxon-name-part><tp:taxon-name-part taxon-name-part-type="species" reg="tenella">tenella</tp:taxon-name-part></tp:taxon-name></italic> (C.Agardh) Ambronn 1880</td><td rowspan="1" colspan="1">X</td><td rowspan="1" colspan="1"/><td rowspan="1" colspan="1">R</td><td rowspan="1" colspan="1">Ra</td></tr><tr><td rowspan="1" colspan="1"><italic><tp:taxon-name><tp:taxon-name-part taxon-name-part-type="genus" reg="Laurencia">Laurencia</tp:taxon-name-part><tp:taxon-name-part taxon-name-part-type="species" reg="aldingensis">aldingensis</tp:taxon-name-part></tp:taxon-name></italic> Y.Saito &amp; Womersley 1974</td><td rowspan="1" colspan="1">X</td><td rowspan="1" colspan="1"/><td rowspan="1" colspan="1">PR</td><td rowspan="1" colspan="1"/></tr><tr><td rowspan="1" colspan="1"><italic><tp:taxon-name><tp:taxon-name-part taxon-name-part-type="genus" reg="Laurencia">Laurencia</tp:taxon-name-part><tp:taxon-name-part taxon-name-part-type="species" reg="arbuscula">arbuscula</tp:taxon-name-part></tp:taxon-name></italic> Sonder 1845</td><td rowspan="1" colspan="1">X</td><td rowspan="1" colspan="1"/><td rowspan="1" colspan="1">1st R</td><td rowspan="1" colspan="1">F</td></tr><tr><td rowspan="1" colspan="1"><italic><tp:taxon-name><tp:taxon-name-part taxon-name-part-type="genus" reg="Laurencia">Laurencia</tp:taxon-name-part><tp:taxon-name-part taxon-name-part-type="species" reg="dendroidea">dendroidea</tp:taxon-name-part></tp:taxon-name></italic> J.Agardh 1852</td><td rowspan="1" colspan="1">X</td><td rowspan="1" colspan="1">X</td><td rowspan="1" colspan="1">R</td><td rowspan="1" colspan="1">F</td></tr><tr><td rowspan="1" colspan="1"><italic><tp:taxon-name><tp:taxon-name-part taxon-name-part-type="genus" reg="Laurencia">Laurencia</tp:taxon-name-part><tp:taxon-name-part taxon-name-part-type="species" reg="catarinensis">catarinensis</tp:taxon-name-part></tp:taxon-name></italic> Cordeiro-Marino &amp; Fujii 1985</td><td rowspan="1" colspan="1">X</td><td rowspan="1" colspan="1"/><td rowspan="1" colspan="1">PR</td><td rowspan="1" colspan="1"/></tr><tr><td rowspan="1" colspan="1"><italic><tp:taxon-name><tp:taxon-name-part taxon-name-part-type="genus" reg="Laurencia">Laurencia</tp:taxon-name-part><tp:taxon-name-part taxon-name-part-type="species" reg="intricata">intricata</tp:taxon-name-part></tp:taxon-name></italic> J.V.Lamouroux 1813</td><td rowspan="1" colspan="1"/><td rowspan="1" colspan="1">X</td><td rowspan="1" colspan="1">1st R</td><td rowspan="1" colspan="1"/></tr><tr><td rowspan="1" colspan="1"><italic><tp:taxon-name><tp:taxon-name-part taxon-name-part-type="genus" reg="Laurencia">Laurencia</tp:taxon-name-part><tp:taxon-name-part taxon-name-part-type="species" reg="filiformis">filiformis</tp:taxon-name-part></tp:taxon-name></italic> (C.Agardh) Montagne 1845</td><td rowspan="1" colspan="1">X</td><td rowspan="1" colspan="1"/><td rowspan="1" colspan="1">PR</td><td rowspan="1" colspan="1"/></tr><tr><td rowspan="1" colspan="1"><italic><tp:taxon-name><tp:taxon-name-part taxon-name-part-type="genus" reg="Laurencia">Laurencia</tp:taxon-name-part><tp:taxon-name-part taxon-name-part-type="species" reg="longiramea">longiramea</tp:taxon-name-part></tp:taxon-name></italic> Cassano, G.N.Santos, J.M.C.Nunes, M.C.Oliveira &amp; M.T.Fujii 2019</td><td rowspan="1" colspan="1">X</td><td rowspan="1" colspan="1"/><td rowspan="1" colspan="1">PR</td><td rowspan="1" colspan="1"/></tr><tr><td rowspan="1" colspan="1"><italic><tp:taxon-name><tp:taxon-name-part taxon-name-part-type="genus" reg="Laurencia">Laurencia</tp:taxon-name-part><tp:taxon-name-part taxon-name-part-type="species" reg="oliveirana">oliveirana</tp:taxon-name-part></tp:taxon-name></italic> Yoneshigue-Valetin, M.J.Wynne &amp; Cassano 2022</td><td rowspan="1" colspan="1">X</td><td rowspan="1" colspan="1"/><td rowspan="1" colspan="1">R</td><td rowspan="1" colspan="1">Ra</td></tr><tr><td rowspan="1" colspan="1"><italic><tp:taxon-name><tp:taxon-name-part taxon-name-part-type="genus" reg="Laurencia">Laurencia</tp:taxon-name-part><tp:taxon-name-part taxon-name-part-type="species" reg="translucida">translucida</tp:taxon-name-part></tp:taxon-name></italic> Fujii &amp; Cordeiro-Marino 1996</td><td rowspan="1" colspan="1">X</td><td rowspan="1" colspan="1"/><td rowspan="1" colspan="1">PR</td><td rowspan="1" colspan="1"/></tr><tr><td rowspan="1" colspan="1"><italic><tp:taxon-name><tp:taxon-name-part taxon-name-part-type="genus" reg="Laurencia">Laurencia</tp:taxon-name-part><tp:taxon-name-part taxon-name-part-type="species" reg="venusta">venusta</tp:taxon-name-part></tp:taxon-name></italic> Yamada 1931</td><td rowspan="1" colspan="1">X</td><td rowspan="1" colspan="1"/><td rowspan="1" colspan="1">PR</td><td rowspan="1" colspan="1"/></tr><tr><td rowspan="1" colspan="1"><italic><tp:taxon-name><tp:taxon-name-part taxon-name-part-type="genus" reg="Melanothamnus">Melanothamnus</tp:taxon-name-part><tp:taxon-name-part taxon-name-part-type="species" reg="ferulaceus">ferulaceus</tp:taxon-name-part></tp:taxon-name></italic> (Suhr ex J.Agardh) Díaz-Tapia &amp; Maggs 2017</td><td rowspan="1" colspan="1">X</td><td rowspan="1" colspan="1"/><td rowspan="1" colspan="1">1st R</td><td rowspan="1" colspan="1">F</td></tr><tr><td rowspan="1" colspan="1"><italic><tp:taxon-name><tp:taxon-name-part taxon-name-part-type="genus" reg="Melanothamnus">Melanothamnus</tp:taxon-name-part><tp:taxon-name-part taxon-name-part-type="species" reg="gorgoniae">gorgoniae</tp:taxon-name-part></tp:taxon-name></italic> (Harvey) Díaz-Tapia &amp; Maggs 2017</td><td rowspan="1" colspan="1"/><td rowspan="1" colspan="1">X</td><td rowspan="1" colspan="1">1st R</td><td rowspan="1" colspan="1">Ra</td></tr><tr><td rowspan="1" colspan="1"><italic><tp:taxon-name><tp:taxon-name-part taxon-name-part-type="genus" reg="Melanothamnus">Melanothamnus</tp:taxon-name-part><tp:taxon-name-part taxon-name-part-type="species" reg="tongatensis">tongatensis</tp:taxon-name-part></tp:taxon-name></italic> (Harvey ex Kützing) Díaz-Tapia &amp; Maggs 2017</td><td rowspan="1" colspan="1"/><td rowspan="1" colspan="1">X</td><td rowspan="1" colspan="1">R</td><td rowspan="1" colspan="1">Ra</td></tr><tr><td rowspan="1" colspan="1"><italic><tp:taxon-name><tp:taxon-name-part taxon-name-part-type="genus" reg="Osmundaria">Osmundaria</tp:taxon-name-part><tp:taxon-name-part taxon-name-part-type="species" reg="obtusiloba">obtusiloba</tp:taxon-name-part></tp:taxon-name></italic> (C.Agardh) R.E.Norris 1991</td><td rowspan="1" colspan="1">X</td><td rowspan="1" colspan="1">X</td><td rowspan="1" colspan="1">R</td><td rowspan="1" colspan="1">C</td></tr><tr><td rowspan="1" colspan="1"><italic><tp:taxon-name><tp:taxon-name-part taxon-name-part-type="genus" reg="Palisada">Palisada</tp:taxon-name-part><tp:taxon-name-part taxon-name-part-type="species" reg="corallopsis">corallopsis</tp:taxon-name-part></tp:taxon-name></italic> (Montagne) Sentíes, Fujii &amp; Díaz-Larrea 2008</td><td rowspan="1" colspan="1">X</td><td rowspan="1" colspan="1"/><td rowspan="1" colspan="1">1st R</td><td rowspan="1" colspan="1">Ra</td></tr><tr><td rowspan="1" colspan="1"><italic><tp:taxon-name><tp:taxon-name-part taxon-name-part-type="genus" reg="Palisada">Palisada</tp:taxon-name-part><tp:taxon-name-part taxon-name-part-type="species" reg="flagellifera">flagellifera</tp:taxon-name-part></tp:taxon-name></italic> (J.Agardh) K.W.Nam 2007</td><td rowspan="1" colspan="1">X</td><td rowspan="1" colspan="1"/><td rowspan="1" colspan="1">PR</td><td rowspan="1" colspan="1"/></tr><tr><td rowspan="1" colspan="1"><italic><tp:taxon-name><tp:taxon-name-part taxon-name-part-type="genus" reg="Palisada">Palisada</tp:taxon-name-part><tp:taxon-name-part taxon-name-part-type="species" reg="furcata">furcata</tp:taxon-name-part></tp:taxon-name></italic> (Cordeiro-Marino &amp; M.T.Fujii) Cassano &amp; M.T.Fujii 2012</td><td rowspan="1" colspan="1">X</td><td rowspan="1" colspan="1">X</td><td rowspan="1" colspan="1">R</td><td rowspan="1" colspan="1">F</td></tr><tr><td rowspan="1" colspan="1"><italic><tp:taxon-name><tp:taxon-name-part taxon-name-part-type="genus" reg="Palisada">Palisada</tp:taxon-name-part><tp:taxon-name-part taxon-name-part-type="species" reg="perforata">perforata</tp:taxon-name-part></tp:taxon-name></italic> (Bory) K.W.Nam 2007</td><td rowspan="1" colspan="1">X</td><td rowspan="1" colspan="1">X</td><td rowspan="1" colspan="1">R</td><td rowspan="1" colspan="1">F</td></tr><tr><td rowspan="1" colspan="1"><italic><tp:taxon-name><tp:taxon-name-part taxon-name-part-type="genus" reg="Polysiphonia">Polysiphonia</tp:taxon-name-part><tp:taxon-name-part taxon-name-part-type="species" reg="sertularioides">sertularioides</tp:taxon-name-part></tp:taxon-name></italic> (Grateloup) J.Agardh 1863</td><td rowspan="1" colspan="1">X</td><td rowspan="1" colspan="1">X</td><td rowspan="1" colspan="1">1st R</td><td rowspan="1" colspan="1">F</td></tr><tr><td rowspan="1" colspan="1"><italic><tp:taxon-name><tp:taxon-name-part taxon-name-part-type="genus" reg="Polysiphonia">Polysiphonia</tp:taxon-name-part><tp:taxon-name-part taxon-name-part-type="species" reg="subtilissima">subtilissima</tp:taxon-name-part></tp:taxon-name></italic> Montagne 1840</td><td rowspan="1" colspan="1"/><td rowspan="1" colspan="1">X</td><td rowspan="1" colspan="1">R</td><td rowspan="1" colspan="1">Ra</td></tr><tr><td rowspan="1" colspan="1">
              <bold>
                <tp:taxon-name><tp:taxon-name-part taxon-name-part-type="family">Wrangeliaceae</tp:taxon-name-part></tp:taxon-name>
              </bold>
            </td><td rowspan="1" colspan="1"/><td rowspan="1" colspan="1"/><td rowspan="1" colspan="1"/><td rowspan="1" colspan="1"/></tr><tr><td rowspan="1" colspan="1"><italic><tp:taxon-name><tp:taxon-name-part taxon-name-part-type="genus" reg="Anotrichium">Anotrichium</tp:taxon-name-part><tp:taxon-name-part taxon-name-part-type="species" reg="elongatum">elongatum</tp:taxon-name-part></tp:taxon-name></italic> (Harvey) Baldock 1976</td><td rowspan="1" colspan="1">X</td><td rowspan="1" colspan="1">X</td><td rowspan="1" colspan="1">PR</td><td rowspan="1" colspan="1"/></tr><tr><td rowspan="1" colspan="1"><italic><tp:taxon-name><tp:taxon-name-part taxon-name-part-type="genus" reg="Griffithsia">Griffithsia</tp:taxon-name-part><tp:taxon-name-part taxon-name-part-type="species" reg="globulifera">globulifera</tp:taxon-name-part></tp:taxon-name></italic> Harvey ex Kützing 1862</td><td rowspan="1" colspan="1"/><td rowspan="1" colspan="1">X</td><td rowspan="1" colspan="1">1st R</td><td rowspan="1" colspan="1">Ra</td></tr><tr><td rowspan="1" colspan="1"><italic><tp:taxon-name><tp:taxon-name-part taxon-name-part-type="genus" reg="Griffithsia">Griffithsia</tp:taxon-name-part><tp:taxon-name-part taxon-name-part-type="species" reg="schousboei">schousboei</tp:taxon-name-part></tp:taxon-name></italic> Montagne 1841</td><td rowspan="1" colspan="1">X</td><td rowspan="1" colspan="1">X</td><td rowspan="1" colspan="1">1st R</td><td rowspan="1" colspan="1">F</td></tr><tr><td rowspan="1" colspan="1"><italic><tp:taxon-name><tp:taxon-name-part taxon-name-part-type="genus" reg="Haloplegma">Haloplegma</tp:taxon-name-part><tp:taxon-name-part taxon-name-part-type="species" reg="duperreyi">duperreyi</tp:taxon-name-part></tp:taxon-name></italic> Montagne 1842</td><td rowspan="1" colspan="1">X</td><td rowspan="1" colspan="1"/><td rowspan="1" colspan="1">1st R</td><td rowspan="1" colspan="1"/></tr><tr><td rowspan="1" colspan="1"><italic><tp:taxon-name><tp:taxon-name-part taxon-name-part-type="genus" reg="Wrangelia">Wrangelia</tp:taxon-name-part><tp:taxon-name-part taxon-name-part-type="species" reg="argus">argus</tp:taxon-name-part></tp:taxon-name></italic> (Montagne) Montagne 1856</td><td rowspan="1" colspan="1">X</td><td rowspan="1" colspan="1"/><td rowspan="1" colspan="1">R</td><td rowspan="1" colspan="1">F</td></tr><tr><td rowspan="1" colspan="1"><italic><tp:taxon-name><tp:taxon-name-part taxon-name-part-type="genus" reg="Wrangelia">Wrangelia</tp:taxon-name-part><tp:taxon-name-part taxon-name-part-type="species" reg="penicillata">penicillata</tp:taxon-name-part></tp:taxon-name></italic> (C.Agardh) C.Agardh 1828</td><td rowspan="1" colspan="1">X</td><td rowspan="1" colspan="1"/><td rowspan="1" colspan="1">PR</td><td rowspan="1" colspan="1"/></tr><tr><td rowspan="1" colspan="1">
              <bold>
                <tp:taxon-name><tp:taxon-name-part taxon-name-part-type="order">CORALLINALES</tp:taxon-name-part></tp:taxon-name>
              </bold>
            </td><td rowspan="1" colspan="1"/><td rowspan="1" colspan="1"/><td rowspan="1" colspan="1"/><td rowspan="1" colspan="1"/></tr><tr><td rowspan="1" colspan="1">
              <bold>
                <tp:taxon-name><tp:taxon-name-part taxon-name-part-type="family">Corallinaceae</tp:taxon-name-part></tp:taxon-name>
              </bold>
            </td><td rowspan="1" colspan="1"/><td rowspan="1" colspan="1"/><td rowspan="1" colspan="1"/><td rowspan="1" colspan="1"/></tr><tr><td rowspan="1" colspan="1"><italic><tp:taxon-name><tp:taxon-name-part taxon-name-part-type="genus" reg="Arthrocardia">Arthrocardia</tp:taxon-name-part><tp:taxon-name-part taxon-name-part-type="species" reg="flabellata">flabellata</tp:taxon-name-part></tp:taxon-name></italic> (Kützing) Manza 1940</td><td rowspan="1" colspan="1">X</td><td rowspan="1" colspan="1"/><td rowspan="1" colspan="1">PR</td><td rowspan="1" colspan="1"/></tr><tr><td rowspan="1" colspan="1"><italic><tp:taxon-name><tp:taxon-name-part taxon-name-part-type="genus" reg="Arthrocardia">Arthrocardia</tp:taxon-name-part><tp:taxon-name-part taxon-name-part-type="species" reg="variabilis">variabilis</tp:taxon-name-part></tp:taxon-name></italic> (Harvey) Weber Bosse 1904</td><td rowspan="1" colspan="1">X</td><td rowspan="1" colspan="1"/><td rowspan="1" colspan="1">1st R</td><td rowspan="1" colspan="1"/></tr><tr><td rowspan="1" colspan="1"><italic><tp:taxon-name><tp:taxon-name-part taxon-name-part-type="genus" reg="Corallina">Corallina</tp:taxon-name-part><tp:taxon-name-part taxon-name-part-type="species" reg="officinalis">officinalis</tp:taxon-name-part></tp:taxon-name></italic> Linnaeus 1758</td><td rowspan="1" colspan="1">X</td><td rowspan="1" colspan="1"/><td rowspan="1" colspan="1">R</td><td rowspan="1" colspan="1">F</td></tr><tr><td rowspan="1" colspan="1"><italic><tp:taxon-name><tp:taxon-name-part taxon-name-part-type="genus" reg="Corallina">Corallina</tp:taxon-name-part><tp:taxon-name-part taxon-name-part-type="species" reg="panizzoi">panizzoi</tp:taxon-name-part></tp:taxon-name></italic> R.Schnetter &amp; U.Richter 1979</td><td rowspan="1" colspan="1">X</td><td rowspan="1" colspan="1">X</td><td rowspan="1" colspan="1">R</td><td rowspan="1" colspan="1">F</td></tr><tr><td rowspan="1" colspan="1"><italic><tp:taxon-name><tp:taxon-name-part taxon-name-part-type="genus" reg="Jania">Jania</tp:taxon-name-part><tp:taxon-name-part taxon-name-part-type="species" reg="capillacea">capillacea</tp:taxon-name-part></tp:taxon-name></italic> Harvey 1853</td><td rowspan="1" colspan="1">X</td><td rowspan="1" colspan="1"/><td rowspan="1" colspan="1">PR</td><td rowspan="1" colspan="1"/></tr><tr><td rowspan="1" colspan="1"><italic><tp:taxon-name><tp:taxon-name-part taxon-name-part-type="genus" reg="Jania">Jania</tp:taxon-name-part><tp:taxon-name-part taxon-name-part-type="species" reg="crassa">crassa</tp:taxon-name-part></tp:taxon-name></italic> J.V.Lamouroux 1821</td><td rowspan="1" colspan="1">X</td><td rowspan="1" colspan="1"/><td rowspan="1" colspan="1">PR</td><td rowspan="1" colspan="1"/></tr><tr><td rowspan="1" colspan="1"><italic><tp:taxon-name><tp:taxon-name-part taxon-name-part-type="genus" reg="Jania">Jania</tp:taxon-name-part><tp:taxon-name-part taxon-name-part-type="species" reg="cubensis">cubensis</tp:taxon-name-part></tp:taxon-name></italic> Montagne ex Kützing 1849</td><td rowspan="1" colspan="1">X</td><td rowspan="1" colspan="1">X</td><td rowspan="1" colspan="1">1st R</td><td rowspan="1" colspan="1">F</td></tr><tr><td rowspan="1" colspan="1"><tp:taxon-name><tp:taxon-name-part taxon-name-part-type="genus" reg="Jania">Jania</tp:taxon-name-part><tp:taxon-name-part taxon-name-part-type="species" reg="pedunculata">pedunculata</tp:taxon-name-part><tp:taxon-name-part taxon-name-part-type="infraspecific-rank">var.</tp:taxon-name-part><tp:taxon-name-part taxon-name-part-type="variety" reg="adhaerens">adhaerens</tp:taxon-name-part></tp:taxon-name> (J.V.Lamouroux) A.S.Harvey, Woelkerling &amp; Reviers 2020</td><td rowspan="1" colspan="1">X</td><td rowspan="1" colspan="1"/><td rowspan="1" colspan="1">1st R</td><td rowspan="1" colspan="1">F</td></tr><tr><td rowspan="1" colspan="1"><italic><tp:taxon-name><tp:taxon-name-part taxon-name-part-type="genus" reg="Jania">Jania</tp:taxon-name-part><tp:taxon-name-part taxon-name-part-type="species" reg="rubens">rubens</tp:taxon-name-part></tp:taxon-name></italic> (Linnaeus) J.V.Lamouroux 1816</td><td rowspan="1" colspan="1">X</td><td rowspan="1" colspan="1"/><td rowspan="1" colspan="1">R</td><td rowspan="1" colspan="1">Ra</td></tr><tr><td rowspan="1" colspan="1"><italic><tp:taxon-name><tp:taxon-name-part taxon-name-part-type="genus" reg="Jania">Jania</tp:taxon-name-part><tp:taxon-name-part taxon-name-part-type="species" reg="sagittata">sagittata</tp:taxon-name-part></tp:taxon-name></italic> (J.V.Lamouroux) Blainville 1834</td><td rowspan="1" colspan="1">X</td><td rowspan="1" colspan="1"/><td rowspan="1" colspan="1">PR</td><td rowspan="1" colspan="1"/></tr><tr><td rowspan="1" colspan="1"><italic><tp:taxon-name><tp:taxon-name-part taxon-name-part-type="genus" reg="Jania">Jania</tp:taxon-name-part><tp:taxon-name-part taxon-name-part-type="species" reg="subulata">subulata</tp:taxon-name-part></tp:taxon-name></italic> (Ellis &amp; Solander) Sonder 1848</td><td rowspan="1" colspan="1">X</td><td rowspan="1" colspan="1"/><td rowspan="1" colspan="1">R</td><td rowspan="1" colspan="1">Ra</td></tr><tr><td rowspan="1" colspan="5">
              <bold>
                <tp:taxon-name><tp:taxon-name-part taxon-name-part-type="family">Hydrolithaceae</tp:taxon-name-part></tp:taxon-name>
              </bold>
            </td></tr><tr><td rowspan="1" colspan="1"><italic><tp:taxon-name><tp:taxon-name-part taxon-name-part-type="genus" reg="Hydrolithon">Hydrolithon</tp:taxon-name-part><tp:taxon-name-part taxon-name-part-type="species" reg="farinosum">farinosum</tp:taxon-name-part></tp:taxon-name></italic> (J.V.Lamouroux) Penrose &amp; Y.M.Chamberlain 1993</td><td rowspan="1" colspan="1">X</td><td rowspan="1" colspan="1">X</td><td rowspan="1" colspan="1">1st R</td><td rowspan="1" colspan="1">VC</td></tr><tr><td rowspan="1" colspan="1"><italic><tp:taxon-name><tp:taxon-name-part taxon-name-part-type="genus" reg="Hydrolithon">Hydrolithon</tp:taxon-name-part></tp:taxon-name></italic> sp. (Foslie) Foslie, 1909</td><td rowspan="1" colspan="1">X</td><td rowspan="1" colspan="1">X</td><td rowspan="1" colspan="1">PR</td><td rowspan="1" colspan="1"/></tr><tr><td rowspan="1" colspan="1">
              <bold>
                <tp:taxon-name><tp:taxon-name-part taxon-name-part-type="family">Lithophyllaceae</tp:taxon-name-part></tp:taxon-name>
              </bold>
            </td><td rowspan="1" colspan="1"/><td rowspan="1" colspan="1"/><td rowspan="1" colspan="1"/><td rowspan="1" colspan="1"/></tr><tr><td rowspan="1" colspan="1"><italic><tp:taxon-name><tp:taxon-name-part taxon-name-part-type="genus" reg="Amphiroa">Amphiroa</tp:taxon-name-part><tp:taxon-name-part taxon-name-part-type="species" reg="anastomosans">anastomosans</tp:taxon-name-part></tp:taxon-name></italic> Weber Bosse 1904</td><td rowspan="1" colspan="1">X</td><td rowspan="1" colspan="1">X</td><td rowspan="1" colspan="1">R</td><td rowspan="1" colspan="1">C</td></tr><tr><td rowspan="1" colspan="1"><italic><tp:taxon-name><tp:taxon-name-part taxon-name-part-type="genus" reg="Amphiroa">Amphiroa</tp:taxon-name-part><tp:taxon-name-part taxon-name-part-type="species" reg="beauvoisii">beauvoisii</tp:taxon-name-part></tp:taxon-name></italic> J.V.Lamouroux 1816</td><td rowspan="1" colspan="1">X</td><td rowspan="1" colspan="1"/><td rowspan="1" colspan="1">PR</td><td rowspan="1" colspan="1"/></tr><tr><td rowspan="1" colspan="1"><italic><tp:taxon-name><tp:taxon-name-part taxon-name-part-type="genus" reg="Amphiroa">Amphiroa</tp:taxon-name-part><tp:taxon-name-part taxon-name-part-type="species" reg="brasiliana">brasiliana</tp:taxon-name-part></tp:taxon-name></italic> Decaisne 1842</td><td rowspan="1" colspan="1">X</td><td rowspan="1" colspan="1"/><td rowspan="1" colspan="1">1st R</td><td rowspan="1" colspan="1">Ra</td></tr><tr><td rowspan="1" colspan="1"><italic><tp:taxon-name><tp:taxon-name-part taxon-name-part-type="genus" reg="Amphiroa">Amphiroa</tp:taxon-name-part><tp:taxon-name-part taxon-name-part-type="species" reg="fragilissima">fragilissima</tp:taxon-name-part></tp:taxon-name></italic> (Linnaeus) J.V.Lamouroux 1816</td><td rowspan="1" colspan="1">X</td><td rowspan="1" colspan="1">X</td><td rowspan="1" colspan="1">R</td><td rowspan="1" colspan="1">F</td></tr><tr><td rowspan="1" colspan="1"><italic><tp:taxon-name><tp:taxon-name-part taxon-name-part-type="genus" reg="Amphiroa">Amphiroa</tp:taxon-name-part><tp:taxon-name-part taxon-name-part-type="species" reg="rigida">rigida</tp:taxon-name-part></tp:taxon-name></italic> J.V.Lamouroux 1816</td><td rowspan="1" colspan="1">X</td><td rowspan="1" colspan="1">X</td><td rowspan="1" colspan="1">R</td><td rowspan="1" colspan="1">F</td></tr><tr><td rowspan="1" colspan="1"><italic><tp:taxon-name><tp:taxon-name-part taxon-name-part-type="genus" reg="Lithophyllum">Lithophyllum</tp:taxon-name-part><tp:taxon-name-part taxon-name-part-type="species" reg="corallinae">corallinae</tp:taxon-name-part></tp:taxon-name></italic> (P.Crouan &amp; H.Crouan) Heydrich 1897</td><td rowspan="1" colspan="1"/><td rowspan="1" colspan="1">X</td><td rowspan="1" colspan="1">1st R</td><td rowspan="1" colspan="1">F</td></tr><tr><td rowspan="1" colspan="1"><italic><tp:taxon-name><tp:taxon-name-part taxon-name-part-type="genus" reg="Lithophyllum">Lithophyllum</tp:taxon-name-part><tp:taxon-name-part taxon-name-part-type="species" reg="prototypum">prototypum</tp:taxon-name-part></tp:taxon-name></italic> (Foslie) Foslie 1905</td><td rowspan="1" colspan="1">X</td><td rowspan="1" colspan="1"/><td rowspan="1" colspan="1">1st R</td><td rowspan="1" colspan="1">F</td></tr><tr><td rowspan="1" colspan="1"><italic><tp:taxon-name><tp:taxon-name-part taxon-name-part-type="genus" reg="Lithophyllum">Lithophyllum</tp:taxon-name-part></tp:taxon-name></italic> sp. Philippi, 1837</td><td rowspan="1" colspan="1">X</td><td rowspan="1" colspan="1">X</td><td rowspan="1" colspan="1">1st R</td><td rowspan="1" colspan="1">F</td></tr><tr><td rowspan="1" colspan="5">
              <bold>
                <tp:taxon-name><tp:taxon-name-part taxon-name-part-type="family">Porolithaceae</tp:taxon-name-part></tp:taxon-name>
              </bold>
            </td></tr><tr><td rowspan="1" colspan="1"><italic><tp:taxon-name><tp:taxon-name-part taxon-name-part-type="genus" reg="Harveylithon">Harveylithon</tp:taxon-name-part><tp:taxon-name-part taxon-name-part-type="species" reg="roseum">roseum</tp:taxon-name-part></tp:taxon-name></italic> C.Liu &amp; S.-M.Lin 2018</td><td rowspan="1" colspan="1">X</td><td rowspan="1" colspan="1">X</td><td rowspan="1" colspan="1">1st R</td><td rowspan="1" colspan="1">F</td></tr><tr><td rowspan="1" colspan="1">
              <bold>
                <tp:taxon-name><tp:taxon-name-part taxon-name-part-type="family">Spongitidaceae</tp:taxon-name-part></tp:taxon-name>
              </bold>
            </td><td rowspan="1" colspan="1"/><td rowspan="1" colspan="1"/><td rowspan="1" colspan="1"/><td rowspan="1" colspan="1"/></tr><tr><td rowspan="1" colspan="1"><italic><tp:taxon-name><tp:taxon-name-part taxon-name-part-type="genus" reg="Neogoniolithon">Neogoniolithon</tp:taxon-name-part><tp:taxon-name-part taxon-name-part-type="species" reg="brassica-florida">brassica-florida</tp:taxon-name-part></tp:taxon-name></italic> (Harvey) Setchell &amp; L.R.Mason 1843</td><td rowspan="1" colspan="1">X</td><td rowspan="1" colspan="1"/><td rowspan="1" colspan="1">1st R</td><td rowspan="1" colspan="1">F</td></tr><tr><td rowspan="1" colspan="1">
              <bold>
                <tp:taxon-name><tp:taxon-name-part taxon-name-part-type="order">GELIDIALES</tp:taxon-name-part></tp:taxon-name>
              </bold>
            </td><td rowspan="1" colspan="1"/><td rowspan="1" colspan="1"/><td rowspan="1" colspan="1"/><td rowspan="1" colspan="1"/></tr><tr><td rowspan="1" colspan="1">
              <bold>
                <tp:taxon-name><tp:taxon-name-part taxon-name-part-type="family">Gelidiaceae</tp:taxon-name-part></tp:taxon-name>
              </bold>
            </td><td rowspan="1" colspan="1"/><td rowspan="1" colspan="1"/><td rowspan="1" colspan="1"/><td rowspan="1" colspan="1"/></tr><tr><td rowspan="1" colspan="1"><italic><tp:taxon-name><tp:taxon-name-part taxon-name-part-type="genus" reg="Gelidium">Gelidium</tp:taxon-name-part><tp:taxon-name-part taxon-name-part-type="species" reg="americanum">americanum</tp:taxon-name-part></tp:taxon-name></italic> (W.R.Taylor) Santelices 1976</td><td rowspan="1" colspan="1">X</td><td rowspan="1" colspan="1"/><td rowspan="1" colspan="1">PR</td><td rowspan="1" colspan="1"/></tr><tr><td rowspan="1" colspan="1"><italic><tp:taxon-name><tp:taxon-name-part taxon-name-part-type="genus" reg="Gelidium">Gelidium</tp:taxon-name-part><tp:taxon-name-part taxon-name-part-type="species" reg="capense">capense</tp:taxon-name-part></tp:taxon-name></italic> (S.G.Gmelin) P.C.Silva 1987</td><td rowspan="1" colspan="1">X</td><td rowspan="1" colspan="1">X</td><td rowspan="1" colspan="1">R</td><td rowspan="1" colspan="1">F</td></tr><tr><td rowspan="1" colspan="1"><italic><tp:taxon-name><tp:taxon-name-part taxon-name-part-type="genus" reg="Gelidium">Gelidium</tp:taxon-name-part><tp:taxon-name-part taxon-name-part-type="species" reg="floridanum">floridanum</tp:taxon-name-part></tp:taxon-name></italic> W.R.Taylor 1943</td><td rowspan="1" colspan="1">X</td><td rowspan="1" colspan="1">X</td><td rowspan="1" colspan="1">R</td><td rowspan="1" colspan="1">F</td></tr><tr><td rowspan="1" colspan="1"><italic><tp:taxon-name><tp:taxon-name-part taxon-name-part-type="genus" reg="Gelidium">Gelidium</tp:taxon-name-part><tp:taxon-name-part taxon-name-part-type="species" reg="pusillum">pusillum</tp:taxon-name-part></tp:taxon-name></italic> (Stackhouse) Le Jolis 1863</td><td rowspan="1" colspan="1">X</td><td rowspan="1" colspan="1"/><td rowspan="1" colspan="1">PR</td><td rowspan="1" colspan="1"/></tr><tr><td rowspan="1" colspan="1"><italic><tp:taxon-name><tp:taxon-name-part taxon-name-part-type="genus" reg="Gelidium">Gelidium</tp:taxon-name-part><tp:taxon-name-part taxon-name-part-type="species" reg="torulosum">torulosum</tp:taxon-name-part></tp:taxon-name></italic> Kützing 1868</td><td rowspan="1" colspan="1">X</td><td rowspan="1" colspan="1"/><td rowspan="1" colspan="1">PR</td><td rowspan="1" colspan="1"/></tr><tr><td rowspan="1" colspan="1">
              <bold>
                <tp:taxon-name><tp:taxon-name-part taxon-name-part-type="family">Gelidiellaceae</tp:taxon-name-part></tp:taxon-name>
              </bold>
            </td><td rowspan="1" colspan="1"/><td rowspan="1" colspan="1"/><td rowspan="1" colspan="1"/><td rowspan="1" colspan="1"/></tr><tr><td rowspan="1" colspan="1"><italic><tp:taxon-name><tp:taxon-name-part taxon-name-part-type="genus" reg="Gelidiella">Gelidiella</tp:taxon-name-part><tp:taxon-name-part taxon-name-part-type="species" reg="acerosa">acerosa</tp:taxon-name-part></tp:taxon-name></italic> (Forsskål) Feldmann &amp; Hamel 1934</td><td rowspan="1" colspan="1">X</td><td rowspan="1" colspan="1">X</td><td rowspan="1" colspan="1">R</td><td rowspan="1" colspan="1">C</td></tr><tr><td rowspan="1" colspan="1"><tp:taxon-name><tp:taxon-name-part taxon-name-part-type="genus" reg="Gelidiella">Gelidiella</tp:taxon-name-part></tp:taxon-name> ligulata E.Y.Dawson 1953</td><td rowspan="1" colspan="1">X</td><td rowspan="1" colspan="1"/><td rowspan="1" colspan="1">1st R</td><td rowspan="1" colspan="1">Ra</td></tr><tr><td rowspan="1" colspan="1"><italic><tp:taxon-name><tp:taxon-name-part taxon-name-part-type="genus" reg="Parviphycus">Parviphycus</tp:taxon-name-part><tp:taxon-name-part taxon-name-part-type="species" reg="trinitatensis">trinitatensis</tp:taxon-name-part></tp:taxon-name></italic> (W.R.Taylor) M.J.Wynne 2010</td><td rowspan="1" colspan="1">X</td><td rowspan="1" colspan="1"/><td rowspan="1" colspan="1">1st R</td><td rowspan="1" colspan="1">Ra</td></tr><tr><td rowspan="1" colspan="1">
              <bold>
                <tp:taxon-name><tp:taxon-name-part taxon-name-part-type="family">Pterocladiaceae</tp:taxon-name-part></tp:taxon-name>
              </bold>
            </td><td rowspan="1" colspan="1"/><td rowspan="1" colspan="1"/><td rowspan="1" colspan="1"/><td rowspan="1" colspan="1"/></tr><tr><td rowspan="1" colspan="1"><italic><tp:taxon-name><tp:taxon-name-part taxon-name-part-type="genus" reg="Pterocladiella">Pterocladiella</tp:taxon-name-part><tp:taxon-name-part taxon-name-part-type="species" reg="bartlettii">bartlettii</tp:taxon-name-part></tp:taxon-name></italic> (W.R.Taylor) Santelices 1998</td><td rowspan="1" colspan="1">X</td><td rowspan="1" colspan="1">X</td><td rowspan="1" colspan="1">R</td><td rowspan="1" colspan="1">F</td></tr><tr><td rowspan="1" colspan="1"><italic><tp:taxon-name><tp:taxon-name-part taxon-name-part-type="genus" reg="Pterocladiella">Pterocladiella</tp:taxon-name-part><tp:taxon-name-part taxon-name-part-type="species" reg="beachiae">beachiae</tp:taxon-name-part></tp:taxon-name></italic> Freshwater 2001</td><td rowspan="1" colspan="1">X</td><td rowspan="1" colspan="1">X</td><td rowspan="1" colspan="1">1st R</td><td rowspan="1" colspan="1">F</td></tr><tr><td rowspan="1" colspan="1"><italic><tp:taxon-name><tp:taxon-name-part taxon-name-part-type="genus" reg="Pterocladiella">Pterocladiella</tp:taxon-name-part><tp:taxon-name-part taxon-name-part-type="species" reg="capillacea">capillacea</tp:taxon-name-part></tp:taxon-name></italic> (S.G.Gmelin) Santelices &amp; Hommersand 1997</td><td rowspan="1" colspan="1">X</td><td rowspan="1" colspan="1"/><td rowspan="1" colspan="1">R</td><td rowspan="1" colspan="1">Ra</td></tr><tr><td rowspan="1" colspan="1">
              <bold>
                <tp:taxon-name><tp:taxon-name-part taxon-name-part-type="order">GIGARTINALES</tp:taxon-name-part></tp:taxon-name>
              </bold>
            </td><td rowspan="1" colspan="1"/><td rowspan="1" colspan="1"/><td rowspan="1" colspan="1"/><td rowspan="1" colspan="1"/></tr><tr><td rowspan="1" colspan="1">
              <bold>
                <tp:taxon-name><tp:taxon-name-part taxon-name-part-type="family">Caulacanthaceae</tp:taxon-name-part></tp:taxon-name>
              </bold>
            </td><td rowspan="1" colspan="1"/><td rowspan="1" colspan="1"/><td rowspan="1" colspan="1"/><td rowspan="1" colspan="1"/></tr><tr><td rowspan="1" colspan="1"><italic><tp:taxon-name><tp:taxon-name-part taxon-name-part-type="genus" reg="Catenella">Catenella</tp:taxon-name-part><tp:taxon-name-part taxon-name-part-type="species" reg="caespitosa">caespitosa</tp:taxon-name-part></tp:taxon-name></italic> (Withering) L.M.Irvine 1976</td><td rowspan="1" colspan="1">X</td><td rowspan="1" colspan="1">X</td><td rowspan="1" colspan="1">R</td><td rowspan="1" colspan="1">F</td></tr><tr><td rowspan="1" colspan="1">
              <bold>
                <tp:taxon-name><tp:taxon-name-part taxon-name-part-type="family">Cystocloniaceae</tp:taxon-name-part></tp:taxon-name>
              </bold>
            </td><td rowspan="1" colspan="1"/><td rowspan="1" colspan="1"/><td rowspan="1" colspan="1"/><td rowspan="1" colspan="1"/></tr><tr><td rowspan="1" colspan="1"><italic><tp:taxon-name><tp:taxon-name-part taxon-name-part-type="genus" reg="Calliblepharis">Calliblepharis</tp:taxon-name-part><tp:taxon-name-part taxon-name-part-type="species" reg="jolyi">jolyi</tp:taxon-name-part></tp:taxon-name></italic> E.C.Oliveira 1970</td><td rowspan="1" colspan="1">X</td><td rowspan="1" colspan="1"/><td rowspan="1" colspan="1">PR</td><td rowspan="1" colspan="1"/></tr><tr><td rowspan="1" colspan="1"><italic><tp:taxon-name><tp:taxon-name-part taxon-name-part-type="genus" reg="Hypnea">Hypnea</tp:taxon-name-part><tp:taxon-name-part taxon-name-part-type="species" reg="brasiliensis">brasiliensis</tp:taxon-name-part></tp:taxon-name></italic> P.B.Jesus, Nauer &amp; J.M.C.Nunes 2016</td><td rowspan="1" colspan="1">X</td><td rowspan="1" colspan="1">X</td><td rowspan="1" colspan="1">1st R</td><td rowspan="1" colspan="1">F</td></tr><tr><td rowspan="1" colspan="1"><italic><tp:taxon-name><tp:taxon-name-part taxon-name-part-type="genus" reg="Hypnea">Hypnea</tp:taxon-name-part><tp:taxon-name-part taxon-name-part-type="species" reg="cervicornis">cervicornis</tp:taxon-name-part></tp:taxon-name></italic> J.Agardh 1851</td><td rowspan="1" colspan="1">X</td><td rowspan="1" colspan="1">X</td><td rowspan="1" colspan="1">R</td><td rowspan="1" colspan="1">F</td></tr><tr><td rowspan="1" colspan="1"><italic><tp:taxon-name><tp:taxon-name-part taxon-name-part-type="genus" reg="Hypnea">Hypnea</tp:taxon-name-part><tp:taxon-name-part taxon-name-part-type="species" reg="pseudomusciformis">pseudomusciformis</tp:taxon-name-part></tp:taxon-name></italic> Nauer, Cassano &amp; M.C.Oliveira 2015</td><td rowspan="1" colspan="1">X</td><td rowspan="1" colspan="1">X</td><td rowspan="1" colspan="1">R</td><td rowspan="1" colspan="1">C</td></tr><tr><td rowspan="1" colspan="1">
              <bold>
                <tp:taxon-name><tp:taxon-name-part taxon-name-part-type="family">Gigartinaceae</tp:taxon-name-part></tp:taxon-name>
              </bold>
            </td><td rowspan="1" colspan="1"/><td rowspan="1" colspan="1"/><td rowspan="1" colspan="1"/><td rowspan="1" colspan="1"/></tr><tr><td rowspan="1" colspan="1"><italic><tp:taxon-name><tp:taxon-name-part taxon-name-part-type="genus" reg="Chondracanthus">Chondracanthus</tp:taxon-name-part><tp:taxon-name-part taxon-name-part-type="species" reg="acicularis">acicularis</tp:taxon-name-part></tp:taxon-name></italic> (Roth) Fredericq 1993</td><td rowspan="1" colspan="1">X</td><td rowspan="1" colspan="1">X</td><td rowspan="1" colspan="1">R</td><td rowspan="1" colspan="1">F</td></tr><tr><td rowspan="1" colspan="1"><italic><tp:taxon-name><tp:taxon-name-part taxon-name-part-type="genus" reg="Chondracanthus">Chondracanthus</tp:taxon-name-part><tp:taxon-name-part taxon-name-part-type="species" reg="teedei">teedei</tp:taxon-name-part></tp:taxon-name></italic> (Mertens ex Roth) Kützing 1843</td><td rowspan="1" colspan="1">X</td><td rowspan="1" colspan="1"/><td rowspan="1" colspan="1">PR</td><td rowspan="1" colspan="1"/></tr><tr><td rowspan="1" colspan="1">
              <bold>
                <tp:taxon-name><tp:taxon-name-part taxon-name-part-type="family">Phyllophoraceae</tp:taxon-name-part></tp:taxon-name>
              </bold>
            </td><td rowspan="1" colspan="1"/><td rowspan="1" colspan="1"/><td rowspan="1" colspan="1"/><td rowspan="1" colspan="1"/></tr><tr><td rowspan="1" colspan="1"><italic><tp:taxon-name><tp:taxon-name-part taxon-name-part-type="genus" reg="Gymnogongrus">Gymnogongrus</tp:taxon-name-part><tp:taxon-name-part taxon-name-part-type="species" reg="griffithsiae">griffithsiae</tp:taxon-name-part></tp:taxon-name></italic> (Turner) C.Martius 1833</td><td rowspan="1" colspan="1">X</td><td rowspan="1" colspan="1"/><td rowspan="1" colspan="1">R</td><td rowspan="1" colspan="1">Ra</td></tr><tr><td rowspan="1" colspan="1"><italic><tp:taxon-name><tp:taxon-name-part taxon-name-part-type="genus" reg="Petroglossum">Petroglossum</tp:taxon-name-part><tp:taxon-name-part taxon-name-part-type="species" reg="undulatum">undulatum</tp:taxon-name-part></tp:taxon-name></italic> C.W.Schneider 1976</td><td rowspan="1" colspan="1">X</td><td rowspan="1" colspan="1">X</td><td rowspan="1" colspan="1">R</td><td rowspan="1" colspan="1">Ra</td></tr><tr><td rowspan="1" colspan="1">
              <bold>
                <tp:taxon-name><tp:taxon-name-part taxon-name-part-type="family">Rhizophyllidaceae</tp:taxon-name-part></tp:taxon-name>
              </bold>
            </td><td rowspan="1" colspan="1"/><td rowspan="1" colspan="1"/><td rowspan="1" colspan="1"/><td rowspan="1" colspan="1"/></tr><tr><td rowspan="1" colspan="1"><italic><tp:taxon-name><tp:taxon-name-part taxon-name-part-type="genus" reg="Ochtodes">Ochtodes</tp:taxon-name-part><tp:taxon-name-part taxon-name-part-type="species" reg="secundiramea">secundiramea</tp:taxon-name-part></tp:taxon-name></italic> (Montagne) M.Howe 1920</td><td rowspan="1" colspan="1">X</td><td rowspan="1" colspan="1">X</td><td rowspan="1" colspan="1">1st R</td><td rowspan="1" colspan="1">VC</td></tr><tr><td rowspan="1" colspan="1">
              <bold>
                <tp:taxon-name><tp:taxon-name-part taxon-name-part-type="family">Solieriaceae</tp:taxon-name-part></tp:taxon-name>
              </bold>
            </td><td rowspan="1" colspan="1"/><td rowspan="1" colspan="1"/><td rowspan="1" colspan="1"/><td rowspan="1" colspan="1"/></tr><tr><td rowspan="1" colspan="1"><italic><tp:taxon-name><tp:taxon-name-part taxon-name-part-type="genus" reg="Meristotheca">Meristotheca</tp:taxon-name-part><tp:taxon-name-part taxon-name-part-type="species" reg="gelidium">gelidium</tp:taxon-name-part></tp:taxon-name></italic> (J.Agardh) E.J.Faye &amp; M.Masuda 2004</td><td rowspan="1" colspan="1">X</td><td rowspan="1" colspan="1"/><td rowspan="1" colspan="1">R</td><td rowspan="1" colspan="1">Ra</td></tr><tr><td rowspan="1" colspan="1"><italic><tp:taxon-name><tp:taxon-name-part taxon-name-part-type="genus" reg="Solieria">Solieria</tp:taxon-name-part><tp:taxon-name-part taxon-name-part-type="species" reg="filiformis">filiformis</tp:taxon-name-part></tp:taxon-name></italic> (Kützing) Gabrielson 1985</td><td rowspan="1" colspan="1">X</td><td rowspan="1" colspan="1">X</td><td rowspan="1" colspan="1">R</td><td rowspan="1" colspan="1">F</td></tr><tr><td rowspan="1" colspan="1">
              <bold>
                <tp:taxon-name><tp:taxon-name-part taxon-name-part-type="order">GRACILARIALES</tp:taxon-name-part></tp:taxon-name>
              </bold>
            </td><td rowspan="1" colspan="1"/><td rowspan="1" colspan="1"/><td rowspan="1" colspan="1"/><td rowspan="1" colspan="1"/></tr><tr><td rowspan="1" colspan="1">
              <bold>
                <tp:taxon-name><tp:taxon-name-part taxon-name-part-type="family">Gracilariaceae</tp:taxon-name-part></tp:taxon-name>
              </bold>
            </td><td rowspan="1" colspan="1"/><td rowspan="1" colspan="1"/><td rowspan="1" colspan="1"/><td rowspan="1" colspan="1"/></tr><tr><td rowspan="1" colspan="1"><italic><tp:taxon-name><tp:taxon-name-part taxon-name-part-type="genus" reg="Gracilaria">Gracilaria</tp:taxon-name-part><tp:taxon-name-part taxon-name-part-type="species" reg="caudata">caudata</tp:taxon-name-part></tp:taxon-name></italic> J.Agardh 1852</td><td rowspan="1" colspan="1">X</td><td rowspan="1" colspan="1"/><td rowspan="1" colspan="1">PR</td><td rowspan="1" colspan="1"/></tr><tr><td rowspan="1" colspan="1"><italic><tp:taxon-name><tp:taxon-name-part taxon-name-part-type="genus" reg="Gracilaria">Gracilaria</tp:taxon-name-part><tp:taxon-name-part taxon-name-part-type="species" reg="cearensis">cearensis</tp:taxon-name-part></tp:taxon-name></italic> (A.B.Joly &amp; Pinheiro) A.B.Joly &amp; Pinheiro 1966</td><td rowspan="1" colspan="1">X</td><td rowspan="1" colspan="1">X</td><td rowspan="1" colspan="1">1st R</td><td rowspan="1" colspan="1">Ra</td></tr><tr><td rowspan="1" colspan="1"><italic><tp:taxon-name><tp:taxon-name-part taxon-name-part-type="genus" reg="Gracilaria">Gracilaria</tp:taxon-name-part><tp:taxon-name-part taxon-name-part-type="species" reg="cervicornis">cervicornis</tp:taxon-name-part></tp:taxon-name></italic> (Turner) J.Agardh 1852</td><td rowspan="1" colspan="1">X</td><td rowspan="1" colspan="1">X</td><td rowspan="1" colspan="1">R</td><td rowspan="1" colspan="1">F</td></tr><tr><td rowspan="1" colspan="1"><italic><tp:taxon-name><tp:taxon-name-part taxon-name-part-type="genus" reg="Gracilaria">Gracilaria</tp:taxon-name-part><tp:taxon-name-part taxon-name-part-type="species" reg="cuneata">cuneata</tp:taxon-name-part></tp:taxon-name></italic> Areschoug 1854</td><td rowspan="1" colspan="1">X</td><td rowspan="1" colspan="1">X</td><td rowspan="1" colspan="1">R</td><td rowspan="1" colspan="1">Ra</td></tr><tr><td rowspan="1" colspan="1"><italic><tp:taxon-name><tp:taxon-name-part taxon-name-part-type="genus" reg="Gracilaria">Gracilaria</tp:taxon-name-part><tp:taxon-name-part taxon-name-part-type="species" reg="domingensis">domingensis</tp:taxon-name-part></tp:taxon-name></italic> (Kützing) Sonder ex Dickie 1874</td><td rowspan="1" colspan="1">X</td><td rowspan="1" colspan="1">X</td><td rowspan="1" colspan="1">1st R</td><td rowspan="1" colspan="1">F</td></tr><tr><td rowspan="1" colspan="1"><italic><tp:taxon-name><tp:taxon-name-part taxon-name-part-type="genus" reg="Gracilaria">Gracilaria</tp:taxon-name-part><tp:taxon-name-part taxon-name-part-type="species" reg="ferox">ferox</tp:taxon-name-part></tp:taxon-name></italic> J.Agardh 1852</td><td rowspan="1" colspan="1">X</td><td rowspan="1" colspan="1"/><td rowspan="1" colspan="1">1st R</td><td rowspan="1" colspan="1"/></tr><tr><td rowspan="1" colspan="1"><italic><tp:taxon-name><tp:taxon-name-part taxon-name-part-type="genus" reg="Gracilaria">Gracilaria</tp:taxon-name-part><tp:taxon-name-part taxon-name-part-type="species" reg="flabelliformis">flabelliformis</tp:taxon-name-part></tp:taxon-name></italic> (P.Crouan &amp; H.Crouan) Fredericq &amp; Gurgel 2004</td><td rowspan="1" colspan="1">X</td><td rowspan="1" colspan="1"/><td rowspan="1" colspan="1">1st R</td><td rowspan="1" colspan="1"/></tr><tr><td rowspan="1" colspan="1"><tp:taxon-name><tp:taxon-name-part taxon-name-part-type="genus" reg="Gracilaria">Gracilaria</tp:taxon-name-part><tp:taxon-name-part taxon-name-part-type="species" reg="flabelliformis">flabelliformis</tp:taxon-name-part><tp:taxon-name-part taxon-name-part-type="infraspecific-rank">subsp.</tp:taxon-name-part><tp:taxon-name-part taxon-name-part-type="subspecies" reg="simplex">simplex</tp:taxon-name-part></tp:taxon-name> Gurgel, Fredericq &amp; J.N.Norris 2004</td><td rowspan="1" colspan="1">X</td><td rowspan="1" colspan="1"/><td rowspan="1" colspan="1">1st R</td><td rowspan="1" colspan="1">Ra</td></tr><tr><td rowspan="1" colspan="1"><italic><tp:taxon-name><tp:taxon-name-part taxon-name-part-type="genus" reg="Gracilaria">Gracilaria</tp:taxon-name-part><tp:taxon-name-part taxon-name-part-type="species" reg="foliifera">foliifera</tp:taxon-name-part></tp:taxon-name></italic> (Forsskål) Børgesen 1932</td><td rowspan="1" colspan="1">X</td><td rowspan="1" colspan="1"/><td rowspan="1" colspan="1">1st R</td><td rowspan="1" colspan="1"/></tr><tr><td rowspan="1" colspan="1"><italic><tp:taxon-name><tp:taxon-name-part taxon-name-part-type="genus" reg="Gracilaria">Gracilaria</tp:taxon-name-part><tp:taxon-name-part taxon-name-part-type="species" reg="mammillaris">mammillaris</tp:taxon-name-part></tp:taxon-name></italic> (Montagne) M.Howe 1918</td><td rowspan="1" colspan="1">X</td><td rowspan="1" colspan="1"/><td rowspan="1" colspan="1">PR</td><td rowspan="1" colspan="1"/></tr><tr><td rowspan="1" colspan="1"><italic><tp:taxon-name><tp:taxon-name-part taxon-name-part-type="genus" reg="Gracilaria">Gracilaria</tp:taxon-name-part><tp:taxon-name-part taxon-name-part-type="species" reg="rangiferina">rangiferina</tp:taxon-name-part></tp:taxon-name></italic> (Kützing) Piccone 1886</td><td rowspan="1" colspan="1">X</td><td rowspan="1" colspan="1"/><td rowspan="1" colspan="1">1st R</td><td rowspan="1" colspan="1">Ra</td></tr><tr><td rowspan="1" colspan="1">
              <bold>
                <tp:taxon-name><tp:taxon-name-part taxon-name-part-type="order">HALYMELIALES</tp:taxon-name-part></tp:taxon-name>
              </bold>
            </td><td rowspan="1" colspan="1"/><td rowspan="1" colspan="1"/><td rowspan="1" colspan="1"/><td rowspan="1" colspan="1"/></tr><tr><td rowspan="1" colspan="1">
              <bold>
                <tp:taxon-name><tp:taxon-name-part taxon-name-part-type="family">Grateloupiaceae</tp:taxon-name-part></tp:taxon-name>
              </bold>
            </td><td rowspan="1" colspan="1"/><td rowspan="1" colspan="1"/><td rowspan="1" colspan="1"/><td rowspan="1" colspan="1"/></tr><tr><td rowspan="1" colspan="1"><italic><tp:taxon-name><tp:taxon-name-part taxon-name-part-type="genus" reg="Grateloupia">Grateloupia</tp:taxon-name-part><tp:taxon-name-part taxon-name-part-type="species" reg="filicina">filicina</tp:taxon-name-part></tp:taxon-name></italic> (J.V.Lamouroux) C.Agardh 1822</td><td rowspan="1" colspan="1">X</td><td rowspan="1" colspan="1">X</td><td rowspan="1" colspan="1">R</td><td rowspan="1" colspan="1">Ra</td></tr><tr><td rowspan="1" colspan="1"><italic><tp:taxon-name><tp:taxon-name-part taxon-name-part-type="genus" reg="Grateloupia">Grateloupia</tp:taxon-name-part><tp:taxon-name-part taxon-name-part-type="species" reg="filiformis">filiformis</tp:taxon-name-part></tp:taxon-name></italic> Kützing 1849</td><td rowspan="1" colspan="1">X</td><td rowspan="1" colspan="1"/><td rowspan="1" colspan="1">PR</td><td rowspan="1" colspan="1"/></tr><tr><td rowspan="1" colspan="1">
              <bold>
                <tp:taxon-name><tp:taxon-name-part taxon-name-part-type="family">Halymeniaceae</tp:taxon-name-part></tp:taxon-name>
              </bold>
            </td><td rowspan="1" colspan="1"/><td rowspan="1" colspan="1"/><td rowspan="1" colspan="1"/><td rowspan="1" colspan="1"/></tr><tr><td rowspan="1" colspan="1"><italic><tp:taxon-name><tp:taxon-name-part taxon-name-part-type="genus" reg="Cryptonemia">Cryptonemia</tp:taxon-name-part><tp:taxon-name-part taxon-name-part-type="species" reg="bermudensis">bermudensis</tp:taxon-name-part></tp:taxon-name></italic> Collins &amp; M.Howe) C.W.Schneider, C.E.Lane &amp; G.W.Saunders 2018</td><td rowspan="1" colspan="1">X</td><td rowspan="1" colspan="1"/><td rowspan="1" colspan="1">PR</td><td rowspan="1" colspan="1"/></tr><tr><td rowspan="1" colspan="1"><italic><tp:taxon-name><tp:taxon-name-part taxon-name-part-type="genus" reg="Cryptonemia">Cryptonemia</tp:taxon-name-part><tp:taxon-name-part taxon-name-part-type="species" reg="bengryi">bengryi</tp:taxon-name-part></tp:taxon-name></italic> W.R.Taylor 1960</td><td rowspan="1" colspan="1">X</td><td rowspan="1" colspan="1"/><td rowspan="1" colspan="1">PR</td><td rowspan="1" colspan="1"/></tr><tr><td rowspan="1" colspan="1"><italic><tp:taxon-name><tp:taxon-name-part taxon-name-part-type="genus" reg="Cryptonemia">Cryptonemia</tp:taxon-name-part><tp:taxon-name-part taxon-name-part-type="species" reg="delicatula">delicatula</tp:taxon-name-part></tp:taxon-name></italic> Joly &amp; Cordeiro 1966</td><td rowspan="1" colspan="1">X</td><td rowspan="1" colspan="1"/><td rowspan="1" colspan="1">PR</td><td rowspan="1" colspan="1"/></tr><tr><td rowspan="1" colspan="1"><italic><tp:taxon-name><tp:taxon-name-part taxon-name-part-type="genus" reg="Cryptonemia">Cryptonemia</tp:taxon-name-part><tp:taxon-name-part taxon-name-part-type="species" reg="seminervis">seminervis</tp:taxon-name-part></tp:taxon-name></italic> (C.Agardh) J.Agardh 1846</td><td rowspan="1" colspan="1">X</td><td rowspan="1" colspan="1">X</td><td rowspan="1" colspan="1">R</td><td rowspan="1" colspan="1">F</td></tr><tr><td rowspan="1" colspan="1"><italic><tp:taxon-name><tp:taxon-name-part taxon-name-part-type="genus" reg="Halymenia">Halymenia</tp:taxon-name-part><tp:taxon-name-part taxon-name-part-type="species" reg="brasiliana">brasiliana</tp:taxon-name-part></tp:taxon-name></italic> S.M.P.B.Guimarães &amp; M.T.Fujii 1998</td><td rowspan="1" colspan="1">X</td><td rowspan="1" colspan="1"/><td rowspan="1" colspan="1">1st R</td><td rowspan="1" colspan="1">Ra</td></tr><tr><td rowspan="1" colspan="1"><italic><tp:taxon-name><tp:taxon-name-part taxon-name-part-type="genus" reg="Halymenia">Halymenia</tp:taxon-name-part><tp:taxon-name-part taxon-name-part-type="species" reg="elongata">elongata</tp:taxon-name-part></tp:taxon-name></italic> C.Agardh 1822</td><td rowspan="1" colspan="1">X</td><td rowspan="1" colspan="1"/><td rowspan="1" colspan="1">PR</td><td rowspan="1" colspan="1"/></tr><tr><td rowspan="1" colspan="1"><italic><tp:taxon-name><tp:taxon-name-part taxon-name-part-type="genus" reg="Halymenia">Halymenia</tp:taxon-name-part><tp:taxon-name-part taxon-name-part-type="species" reg="floridana">floridana</tp:taxon-name-part></tp:taxon-name></italic> J.Agardh 1892</td><td rowspan="1" colspan="1">X</td><td rowspan="1" colspan="1"/><td rowspan="1" colspan="1">1st R</td><td rowspan="1" colspan="1">Ra</td></tr><tr><td rowspan="1" colspan="1">
              <bold>
                <tp:taxon-name><tp:taxon-name-part taxon-name-part-type="order">HAPALIDIALES</tp:taxon-name-part></tp:taxon-name>
              </bold>
            </td><td rowspan="1" colspan="1"/><td rowspan="1" colspan="1"/><td rowspan="1" colspan="1"/><td rowspan="1" colspan="1"/></tr><tr><td rowspan="1" colspan="1">
              <bold>
                <tp:taxon-name><tp:taxon-name-part taxon-name-part-type="family">Hapalidiaceae</tp:taxon-name-part></tp:taxon-name>
              </bold>
            </td><td rowspan="1" colspan="1"/><td rowspan="1" colspan="1"/><td rowspan="1" colspan="1"/><td rowspan="1" colspan="1"/></tr><tr><td rowspan="1" colspan="1"><italic><tp:taxon-name><tp:taxon-name-part taxon-name-part-type="genus" reg="Lithothamnion">Lithothamnion</tp:taxon-name-part><tp:taxon-name-part taxon-name-part-type="species" reg="muelleri">muelleri</tp:taxon-name-part></tp:taxon-name></italic> Lenormand ex Rosanoff 1866</td><td rowspan="1" colspan="1">X</td><td rowspan="1" colspan="1"/><td rowspan="1" colspan="1">PR</td><td rowspan="1" colspan="1"/></tr><tr><td rowspan="1" colspan="1"><italic><tp:taxon-name><tp:taxon-name-part taxon-name-part-type="genus" reg="Phymatolithon">Phymatolithon</tp:taxon-name-part></tp:taxon-name></italic> sp. Foslie, 1898, nom. cons.</td><td rowspan="1" colspan="1">X</td><td rowspan="1" colspan="1"/><td rowspan="1" colspan="1">1st R</td><td rowspan="1" colspan="1">F</td></tr><tr><td rowspan="1" colspan="1"><italic><tp:taxon-name><tp:taxon-name-part taxon-name-part-type="genus" reg="Roseolithon">Roseolithon</tp:taxon-name-part><tp:taxon-name-part taxon-name-part-type="species" reg="crispatum">crispatum</tp:taxon-name-part></tp:taxon-name></italic> (Hauck) P.W.Gabrielson, Maneveldt, Hughey &amp; V.Peña 2023</td><td rowspan="1" colspan="1">X</td><td rowspan="1" colspan="1">X</td><td rowspan="1" colspan="1">R</td><td rowspan="1" colspan="1">C</td></tr><tr><td rowspan="1" colspan="1"><italic><tp:taxon-name><tp:taxon-name-part taxon-name-part-type="genus" reg="Roseolithon">Roseolithon</tp:taxon-name-part></tp:taxon-name></italic> sp. L.M.Coutinho &amp; Barros-Barreto, 2021</td><td rowspan="1" colspan="1">X</td><td rowspan="1" colspan="1">X</td><td rowspan="1" colspan="1">1st R</td><td rowspan="1" colspan="1"/></tr><tr><td rowspan="1" colspan="5">
              <bold>
                <tp:taxon-name><tp:taxon-name-part taxon-name-part-type="family">Mesophyllumaceae</tp:taxon-name-part></tp:taxon-name>
              </bold>
            </td></tr><tr><td rowspan="1" colspan="1"><italic><tp:taxon-name><tp:taxon-name-part taxon-name-part-type="genus" reg="Mesophyllum">Mesophyllum</tp:taxon-name-part></tp:taxon-name></italic> sp. Me.Lemoine, 1928</td><td rowspan="1" colspan="1">X</td><td rowspan="1" colspan="1"/><td rowspan="1" colspan="1">1st R</td><td rowspan="1" colspan="1">F</td></tr><tr><td rowspan="1" colspan="1">
              <bold>
                <tp:taxon-name><tp:taxon-name-part taxon-name-part-type="order">NEMALIALES</tp:taxon-name-part></tp:taxon-name>
              </bold>
            </td><td rowspan="1" colspan="1"/><td rowspan="1" colspan="1"/><td rowspan="1" colspan="1"/><td rowspan="1" colspan="1"/></tr><tr><td rowspan="1" colspan="1">
              <bold>
                <tp:taxon-name><tp:taxon-name-part taxon-name-part-type="family">Galaxauraceae</tp:taxon-name-part></tp:taxon-name>
              </bold>
            </td><td rowspan="1" colspan="1"/><td rowspan="1" colspan="1"/><td rowspan="1" colspan="1"/><td rowspan="1" colspan="1"/></tr><tr><td rowspan="1" colspan="1"><tp:taxon-name><tp:taxon-name-part taxon-name-part-type="genus" reg="Dichotomaria">Dichotomaria</tp:taxon-name-part><tp:taxon-name-part taxon-name-part-type="species" reg="marginata">marginata</tp:taxon-name-part></tp:taxon-name> (J.Ellis &amp; Solander) Lamarck 1816</td><td rowspan="1" colspan="1">X</td><td rowspan="1" colspan="1">X</td><td rowspan="1" colspan="1">R</td><td rowspan="1" colspan="1">VC</td></tr><tr><td rowspan="1" colspan="1"><tp:taxon-name><tp:taxon-name-part taxon-name-part-type="genus" reg="Dichotomaria">Dichotomaria</tp:taxon-name-part></tp:taxon-name> obtusata (J.Ellis &amp; Solander) Lamarck 1816</td><td rowspan="1" colspan="1">X</td><td rowspan="1" colspan="1">X</td><td rowspan="1" colspan="1">R</td><td rowspan="1" colspan="1">F</td></tr><tr><td rowspan="1" colspan="1">Galaxaura rugosa (J.Ellis &amp; Solander) J.V.Lamouroux 1816</td><td rowspan="1" colspan="1">X</td><td rowspan="1" colspan="1">X</td><td rowspan="1" colspan="1">1st R</td><td rowspan="1" colspan="1">Ra</td></tr><tr><td rowspan="1" colspan="1"><tp:taxon-name><tp:taxon-name-part taxon-name-part-type="genus" reg="Tricleocarpa">Tricleocarpa</tp:taxon-name-part><tp:taxon-name-part taxon-name-part-type="species" reg="cylindrica">cylindrica</tp:taxon-name-part></tp:taxon-name> (J.Ellis &amp; Solander) Huisman &amp; Borowitzka 1990</td><td rowspan="1" colspan="1">X</td><td rowspan="1" colspan="1">X</td><td rowspan="1" colspan="1">R</td><td rowspan="1" colspan="1">F</td></tr><tr><td rowspan="1" colspan="1"><tp:taxon-name><tp:taxon-name-part taxon-name-part-type="genus" reg="Tricleocarpa">Tricleocarpa</tp:taxon-name-part></tp:taxon-name> fragilis (Linnaeus) Huisman &amp; R.A.Townsend 1993</td><td rowspan="1" colspan="1">X</td><td rowspan="1" colspan="1">X</td><td rowspan="1" colspan="1">1st R</td><td rowspan="1" colspan="1">C</td></tr><tr><td rowspan="1" colspan="1">
              <bold>
                <tp:taxon-name><tp:taxon-name-part taxon-name-part-type="family">Liagoraceae</tp:taxon-name-part></tp:taxon-name>
              </bold>
            </td><td rowspan="1" colspan="1"/><td rowspan="1" colspan="1"/><td rowspan="1" colspan="1"/><td rowspan="1" colspan="1"/></tr><tr><td rowspan="1" colspan="1"><italic><tp:taxon-name><tp:taxon-name-part taxon-name-part-type="genus" reg="Gloiocallis">Gloiocallis</tp:taxon-name-part><tp:taxon-name-part taxon-name-part-type="species" reg="dendroidea">dendroidea</tp:taxon-name-part></tp:taxon-name></italic> (P.Crouan &amp; H.Crouan) Showe M.Lin, Huisman &amp; D.L.Ballantine 2014</td><td rowspan="1" colspan="1">X</td><td rowspan="1" colspan="1"/><td rowspan="1" colspan="1">1st R</td><td rowspan="1" colspan="1">Ra</td></tr><tr><td rowspan="1" colspan="1"><italic><tp:taxon-name><tp:taxon-name-part taxon-name-part-type="genus" reg="Helminthocladia">Helminthocladia</tp:taxon-name-part><tp:taxon-name-part taxon-name-part-type="species" reg="calvadosii">calvadosii</tp:taxon-name-part></tp:taxon-name></italic> (J.V.Lamouroux ex Duby) 1915</td><td rowspan="1" colspan="1">X</td><td rowspan="1" colspan="1"/><td rowspan="1" colspan="1">PR</td><td rowspan="1" colspan="1"/></tr><tr><td rowspan="1" colspan="1"><italic><tp:taxon-name><tp:taxon-name-part taxon-name-part-type="genus" reg="Liagora">Liagora</tp:taxon-name-part><tp:taxon-name-part taxon-name-part-type="species" reg="ceranoides">ceranoides</tp:taxon-name-part></tp:taxon-name></italic> J.V.Lamouroux 1816</td><td rowspan="1" colspan="1">X</td><td rowspan="1" colspan="1"/><td rowspan="1" colspan="1">1st R</td><td rowspan="1" colspan="1">Ra</td></tr><tr><td rowspan="1" colspan="5">
              <bold>
                <tp:taxon-name><tp:taxon-name-part taxon-name-part-type="family">Scinaiaceae</tp:taxon-name-part></tp:taxon-name>
              </bold>
            </td></tr><tr><td rowspan="1" colspan="1"><italic><tp:taxon-name><tp:taxon-name-part taxon-name-part-type="genus" reg="Scinaia">Scinaia</tp:taxon-name-part><tp:taxon-name-part taxon-name-part-type="species" reg="halliae">halliae</tp:taxon-name-part></tp:taxon-name></italic> (Setchell) Huisman 1985</td><td rowspan="1" colspan="1">X</td><td rowspan="1" colspan="1"/><td rowspan="1" colspan="1">R</td><td rowspan="1" colspan="1">F</td></tr><tr><td rowspan="1" colspan="1">
              <bold>
                <tp:taxon-name><tp:taxon-name-part taxon-name-part-type="order">PEYSSONNELIALES</tp:taxon-name-part></tp:taxon-name>
              </bold>
            </td><td rowspan="1" colspan="1"/><td rowspan="1" colspan="1"/><td rowspan="1" colspan="1"/><td rowspan="1" colspan="1"/></tr><tr><td rowspan="1" colspan="1">
              <bold>
                <tp:taxon-name><tp:taxon-name-part taxon-name-part-type="family">Peyssonneliaceae</tp:taxon-name-part></tp:taxon-name>
              </bold>
            </td><td rowspan="1" colspan="1"/><td rowspan="1" colspan="1"/><td rowspan="1" colspan="1"/><td rowspan="1" colspan="1"/></tr><tr><td rowspan="1" colspan="1"><italic><tp:taxon-name><tp:taxon-name-part taxon-name-part-type="genus" reg="Agissea">Agissea</tp:taxon-name-part><tp:taxon-name-part taxon-name-part-type="species" reg="inamoena">inamoena</tp:taxon-name-part></tp:taxon-name></italic> (Pilger) Pestana, Lyra, Cassano &amp; J.M.C. Nunes 2021</td><td rowspan="1" colspan="1">X</td><td rowspan="1" colspan="1"/><td rowspan="1" colspan="1">PR</td><td rowspan="1" colspan="1"/></tr><tr><td rowspan="1" colspan="1"><italic><tp:taxon-name><tp:taxon-name-part taxon-name-part-type="genus" reg="Peyssonnelia">Peyssonnelia</tp:taxon-name-part><tp:taxon-name-part taxon-name-part-type="species" reg="armorica">armorica</tp:taxon-name-part></tp:taxon-name></italic> (P.Crouan &amp; H.Crouan) Weber Bosse 1916</td><td rowspan="1" colspan="1">X</td><td rowspan="1" colspan="1"/><td rowspan="1" colspan="1">PR</td><td rowspan="1" colspan="1"/></tr><tr><td rowspan="1" colspan="1"><italic><tp:taxon-name><tp:taxon-name-part taxon-name-part-type="genus" reg="Peyssonnelia">Peyssonnelia</tp:taxon-name-part><tp:taxon-name-part taxon-name-part-type="species" reg="boergesenii">boergesenii</tp:taxon-name-part></tp:taxon-name></italic> (S.G.Gmelin) Decaisne ex J.Agardh 1916</td><td rowspan="1" colspan="1">X</td><td rowspan="1" colspan="1"/><td rowspan="1" colspan="1">PR</td><td rowspan="1" colspan="1"/></tr><tr><td rowspan="1" colspan="1"><italic><tp:taxon-name><tp:taxon-name-part taxon-name-part-type="genus" reg="Peyssonnelia">Peyssonnelia</tp:taxon-name-part></tp:taxon-name></italic> sp. Decaisne, 1841</td><td rowspan="1" colspan="1">X</td><td rowspan="1" colspan="1">X</td><td rowspan="1" colspan="1">R</td><td rowspan="1" colspan="1">C</td></tr><tr><td rowspan="1" colspan="1">
              <bold>
                <tp:taxon-name><tp:taxon-name-part taxon-name-part-type="order">PLOCAMIALES</tp:taxon-name-part></tp:taxon-name>
              </bold>
            </td><td rowspan="1" colspan="1"/><td rowspan="1" colspan="1"/><td rowspan="1" colspan="1"/><td rowspan="1" colspan="1"/></tr><tr><td rowspan="1" colspan="1">
              <bold>
                <tp:taxon-name><tp:taxon-name-part taxon-name-part-type="family">Plocamiaceae</tp:taxon-name-part></tp:taxon-name>
              </bold>
            </td><td rowspan="1" colspan="1"/><td rowspan="1" colspan="1"/><td rowspan="1" colspan="1"/><td rowspan="1" colspan="1"/></tr><tr><td rowspan="1" colspan="1"><italic><tp:taxon-name><tp:taxon-name-part taxon-name-part-type="genus" reg="Plocamium">Plocamium</tp:taxon-name-part><tp:taxon-name-part taxon-name-part-type="species" reg="brasiliense">brasiliense</tp:taxon-name-part></tp:taxon-name></italic> (Greville) M.Howe &amp; W.R.Taylor 1931</td><td rowspan="1" colspan="1">X</td><td rowspan="1" colspan="1">X</td><td rowspan="1" colspan="1">R</td><td rowspan="1" colspan="1">F</td></tr><tr><td rowspan="1" colspan="1">
              <bold>
                <tp:taxon-name><tp:taxon-name-part taxon-name-part-type="order">RHODYMENIALES</tp:taxon-name-part></tp:taxon-name>
              </bold>
            </td><td rowspan="1" colspan="1"/><td rowspan="1" colspan="1"/><td rowspan="1" colspan="1"/><td rowspan="1" colspan="1"/></tr><tr><td rowspan="1" colspan="1">
              <bold>
                <tp:taxon-name><tp:taxon-name-part taxon-name-part-type="family">Champiaceae</tp:taxon-name-part></tp:taxon-name>
              </bold>
            </td><td rowspan="1" colspan="1"/><td rowspan="1" colspan="1"/><td rowspan="1" colspan="1"/><td rowspan="1" colspan="1"/></tr><tr><td rowspan="1" colspan="1"><italic><tp:taxon-name><tp:taxon-name-part taxon-name-part-type="genus" reg="Champia">Champia</tp:taxon-name-part><tp:taxon-name-part taxon-name-part-type="species" reg="feldmannii">feldmannii</tp:taxon-name-part></tp:taxon-name></italic> Díaz-Piferrer 1977</td><td rowspan="1" colspan="1">X</td><td rowspan="1" colspan="1">X</td><td rowspan="1" colspan="1">R</td><td rowspan="1" colspan="1">F</td></tr><tr><td rowspan="1" colspan="1"><italic><tp:taxon-name><tp:taxon-name-part taxon-name-part-type="genus" reg="Champia">Champia</tp:taxon-name-part><tp:taxon-name-part taxon-name-part-type="species" reg="vieillardii">vieillardii</tp:taxon-name-part></tp:taxon-name></italic> Kützing 1866</td><td rowspan="1" colspan="1">X</td><td rowspan="1" colspan="1">X</td><td rowspan="1" colspan="1">1st R</td><td rowspan="1" colspan="1">F</td></tr><tr><td rowspan="1" colspan="1">
              <bold>
                <tp:taxon-name><tp:taxon-name-part taxon-name-part-type="family">Lomentariaceae</tp:taxon-name-part></tp:taxon-name>
              </bold>
            </td><td rowspan="1" colspan="1"/><td rowspan="1" colspan="1"/><td rowspan="1" colspan="1"/><td rowspan="1" colspan="1"/></tr><tr><td rowspan="1" colspan="1"><italic><tp:taxon-name><tp:taxon-name-part taxon-name-part-type="genus" reg="Ceratodictyon">Ceratodictyon</tp:taxon-name-part><tp:taxon-name-part taxon-name-part-type="species" reg="planicaule">planicaule</tp:taxon-name-part></tp:taxon-name></italic> (W.R.Taylor) M.J.Wynne 2011</td><td rowspan="1" colspan="1">X</td><td rowspan="1" colspan="1">X</td><td rowspan="1" colspan="1">1st R</td><td rowspan="1" colspan="1">Ra</td></tr><tr><td rowspan="1" colspan="1"><italic><tp:taxon-name><tp:taxon-name-part taxon-name-part-type="genus" reg="Ceratodictyon">Ceratodictyon</tp:taxon-name-part><tp:taxon-name-part taxon-name-part-type="species" reg="variabile">variabile</tp:taxon-name-part></tp:taxon-name></italic> (J.Agardh) R.E.Norris 1987</td><td rowspan="1" colspan="1">X</td><td rowspan="1" colspan="1">X</td><td rowspan="1" colspan="1">1st R</td><td rowspan="1" colspan="1">F</td></tr><tr><td rowspan="1" colspan="1">
              <bold>
                <tp:taxon-name><tp:taxon-name-part taxon-name-part-type="family">Rhodymeniaceae</tp:taxon-name-part></tp:taxon-name>
              </bold>
            </td><td rowspan="1" colspan="1"/><td rowspan="1" colspan="1"/><td rowspan="1" colspan="1"/><td rowspan="1" colspan="1"/></tr><tr><td rowspan="1" colspan="1"><italic><tp:taxon-name><tp:taxon-name-part taxon-name-part-type="genus" reg="Botryocladia">Botryocladia</tp:taxon-name-part><tp:taxon-name-part taxon-name-part-type="species" reg="occidentalis">occidentalis</tp:taxon-name-part></tp:taxon-name></italic> (Børgesen) Kylin 1931</td><td rowspan="1" colspan="1">X</td><td rowspan="1" colspan="1">X</td><td rowspan="1" colspan="1">R</td><td rowspan="1" colspan="1">Ra</td></tr><tr><td rowspan="1" colspan="1"><italic><tp:taxon-name><tp:taxon-name-part taxon-name-part-type="genus" reg="Botryocladia">Botryocladia</tp:taxon-name-part><tp:taxon-name-part taxon-name-part-type="species" reg="wynnei">wynnei</tp:taxon-name-part></tp:taxon-name></italic> D.L.Ballantinne 1985</td><td rowspan="1" colspan="1">X</td><td rowspan="1" colspan="1">X</td><td rowspan="1" colspan="1">1st R</td><td rowspan="1" colspan="1">F</td></tr><tr><td rowspan="1" colspan="1"><italic><tp:taxon-name><tp:taxon-name-part taxon-name-part-type="genus" reg="Rhodymenia">Rhodymenia</tp:taxon-name-part><tp:taxon-name-part taxon-name-part-type="species" reg="divaricata">divaricata</tp:taxon-name-part></tp:taxon-name></italic> E.Y.Dawson 1941</td><td rowspan="1" colspan="1">X</td><td rowspan="1" colspan="1"/><td rowspan="1" colspan="1">R</td><td rowspan="1" colspan="1"/></tr><tr><td rowspan="1" colspan="1"><italic><tp:taxon-name><tp:taxon-name-part taxon-name-part-type="genus" reg="Rhodymenia">Rhodymenia</tp:taxon-name-part><tp:taxon-name-part taxon-name-part-type="species" reg="pseudopalmata">pseudopalmata</tp:taxon-name-part></tp:taxon-name></italic> (J.V.Lamouroux) P.C.Silva 1952</td><td rowspan="1" colspan="1">X</td><td rowspan="1" colspan="1">X</td><td rowspan="1" colspan="1">R</td><td rowspan="1" colspan="1">F</td></tr><tr><td rowspan="1" colspan="1">
              <bold>
                <tp:taxon-name><tp:taxon-name-part taxon-name-part-type="order">SPOROLITHALES</tp:taxon-name-part></tp:taxon-name>
              </bold>
            </td><td rowspan="1" colspan="1"/><td rowspan="1" colspan="1"/><td rowspan="1" colspan="1"/><td rowspan="1" colspan="1"/></tr><tr><td rowspan="1" colspan="1">
              <bold>
                <tp:taxon-name><tp:taxon-name-part taxon-name-part-type="family">Sporolithaceae</tp:taxon-name-part></tp:taxon-name>
              </bold>
            </td><td rowspan="1" colspan="1"/><td rowspan="1" colspan="1"/><td rowspan="1" colspan="1"/><td rowspan="1" colspan="1"/></tr><tr><td rowspan="1" colspan="1"><italic><tp:taxon-name><tp:taxon-name-part taxon-name-part-type="genus" reg="Sporolithon">Sporolithon</tp:taxon-name-part><tp:taxon-name-part taxon-name-part-type="species" reg="episporum">episporum</tp:taxon-name-part></tp:taxon-name></italic> (M.Howe) E.Y.Dawson 1960</td><td rowspan="1" colspan="1">X</td><td rowspan="1" colspan="1"/><td rowspan="1" colspan="1">1st R</td><td rowspan="1" colspan="1">F</td></tr><tr><td rowspan="1" colspan="1"><italic><tp:taxon-name><tp:taxon-name-part taxon-name-part-type="genus" reg="Sporolithon">Sporolithon</tp:taxon-name-part></tp:taxon-name></italic> sp. Heydrich, 1897</td><td rowspan="1" colspan="1"/><td rowspan="1" colspan="1">X</td><td rowspan="1" colspan="1">1st R</td><td rowspan="1" colspan="1">F</td></tr><tr><td rowspan="1" colspan="1">Total</td><td rowspan="1" colspan="1">150</td><td rowspan="1" colspan="1">73</td><td rowspan="1" colspan="1"/><td rowspan="1" colspan="1"/></tr><tr><td rowspan="1" colspan="1">TOTAL</td><td rowspan="1" colspan="1">249</td><td rowspan="1" colspan="1">136</td><td rowspan="1" colspan="1"/><td rowspan="1" colspan="1"/></tr><tr><td rowspan="1" colspan="1">
              <bold>
                <tp:taxon-name><tp:taxon-name-part taxon-name-part-type="phylum">TRACHEOPHYTA</tp:taxon-name-part></tp:taxon-name>
              </bold>
            </td><td rowspan="1" colspan="1"/><td rowspan="1" colspan="1"/><td rowspan="1" colspan="1"/><td rowspan="1" colspan="1"/></tr><tr><td rowspan="1" colspan="1">
              <bold>CLASS MONOCOTS</bold>
            </td><td rowspan="1" colspan="1"/><td rowspan="1" colspan="1"/><td rowspan="1" colspan="1"/><td rowspan="1" colspan="1"/></tr><tr><td rowspan="1" colspan="1">
              <bold>
                <tp:taxon-name><tp:taxon-name-part taxon-name-part-type="order">ALISMATALES</tp:taxon-name-part></tp:taxon-name>
              </bold>
            </td><td rowspan="1" colspan="1"/><td rowspan="1" colspan="1"/><td rowspan="1" colspan="1"/><td rowspan="1" colspan="1"/></tr><tr><td rowspan="1" colspan="1">
              <bold>
                <tp:taxon-name><tp:taxon-name-part taxon-name-part-type="family">Cymodoceaceae</tp:taxon-name-part></tp:taxon-name>
              </bold>
            </td><td rowspan="1" colspan="1"/><td rowspan="1" colspan="1"/><td rowspan="1" colspan="1"/><td rowspan="1" colspan="1"/></tr><tr><td rowspan="1" colspan="1"><italic><tp:taxon-name><tp:taxon-name-part taxon-name-part-type="genus" reg="Halodule">Halodule</tp:taxon-name-part><tp:taxon-name-part taxon-name-part-type="species" reg="wrightii">wrightii</tp:taxon-name-part></tp:taxon-name></italic> Ascherson 1868</td><td rowspan="1" colspan="1">X</td><td rowspan="1" colspan="1">X</td><td rowspan="1" colspan="1">1st R</td><td rowspan="1" colspan="1"/></tr></tbody></table></table-wrap></tp:treatment-sec></tp:taxon-treatment>
