# Supplementary material for: Checklist of marine macroalgae in two contiguous Marine Protected Areas in the south-western Atlantic
Source: Biodivers Data J. 2024 Jul 23;12:e122350. doi: 10.3897/BDJ.12.e122350 (PMC11292122; doi:10.3897/BDJ.12.e122350)
Supplement: Supplementary material 1 — Checklist of [file bdj-12-e122350-s001.xlsx]

## Sheet: Dados_Catalogo_UCs_Brasil
kingdom	Phyllum	Class	Order	Family	Genus	Specific Epithet	Infraspecific Epithet	Scientific Name	Scientific Name Authorship	Taxon Rank	Country	State Province	Locality	Decimal Latitude	Decimal Longitude	Event Date	Catalog Number	Collection Code	Recorded By	Identified By	Associated Reference	Published In
Plantae	Chlorophyta	Ulvophyceae	Bryopsidales	Bryopsidaceae	Bryopsis	pennata		Bryopsis pennata J.V.Lamour.	J.V.Lamour.	species	Brazil	Espirito Santo	APA Costa das Algas			//	JPB 13073	JPF	A.I. Kanagawa		https://fest.org.br/projetos/programa-de-monitoramento-da-biodiversidade-ambiental-pmba/	https://catalogo-ucs-brasil.jbrj.gov.br/
Plantae	Chlorophyta	Ulvophyceae	Bryopsidales	Bryopsidaceae	Bryopsis	plumosa		Bryopsis plumosa (Huds.) C.Agardh	(Huds.) C.Agardh	species	Brazil	Espirito Santo	APA Costa das Algas			//	SP 365340	SP	D.Barata		https://fest.org.br/projetos/programa-de-monitoramento-da-biodiversidade-ambiental-pmba/	https://catalogo-ucs-brasil.jbrj.gov.br/
Plantae	Chlorophyta	Ulvophyceae	Bryopsidales	Caulerpaceae	Caulerpa	ambigua		Caulerpa ambigua Okamura	Okamura	species	Brazil	Espirito Santo	APA Costa das Algas	-19.9208	-40.1014	2019-05-20	RB01472448	RB	R.G. Bahia	J.M.C. Nunes	https://fest.org.br/projetos/programa-de-monitoramento-da-biodiversidade-ambiental-pmba/	https://catalogo-ucs-brasil.jbrj.gov.br/
Plantae	Chlorophyta	Ulvophyceae	Bryopsidales	Caulerpaceae	Caulerpa	chemnitzia		Caulerpa chemnitzia (Esper) J.V.Lamour.	(Esper) J.V.Lamour.	species	Brazil	Espirito Santo	APA Costa das Algas	-19.9306	-40.1164	2019-05-19	RB01472546	RB	R.G. Bahia	J.M.C. Nunes	https://fest.org.br/projetos/programa-de-monitoramento-da-biodiversidade-ambiental-pmba/	https://catalogo-ucs-brasil.jbrj.gov.br/
Plantae	Chlorophyta	Ulvophyceae	Bryopsidales	Caulerpaceae	Caulerpa	cupressoides		Caulerpa cupressoides (H.West) C.Agardh	(H.West) C.Agardh	species	Brazil	Espirito Santo	APA Costa das Algas	-19.9006	-40.0911	2019-01-18	RB01473735	RB	R.G. Bahia	J.M.C. Nunes	https://fest.org.br/projetos/programa-de-monitoramento-da-biodiversidade-ambiental-pmba/	https://catalogo-ucs-brasil.jbrj.gov.br/
Plantae	Chlorophyta	Ulvophyceae	Bryopsidales	Caulerpaceae	Caulerpa	cupressoides	var. lycopodium	Caulerpa cupressoides var. lycopodium Weber Bosse	Weber Bosse	species	Brazil	Espirito Santo	APA Costa das Algas			//	RB01402047	RB	G. M. Amado-Filho	J.M.C. Nunes	https://fest.org.br/projetos/programa-de-monitoramento-da-biodiversidade-ambiental-pmba/	https://catalogo-ucs-brasil.jbrj.gov.br/
Plantae	Chlorophyta	Ulvophyceae	Bryopsidales	Caulerpaceae	Caulerpa	cupressoides	var. mamillosa	Caulerpa cupressoides var. mamillosa (Mont.) Weber-van Bosse	(Mont.) Weber-van Bosse	species	Brazil	Espirito Santo	APA Costa das Algas			//	VIES003891	VIES	L. Behar		https://fest.org.br/projetos/programa-de-monitoramento-da-biodiversidade-ambiental-pmba/	https://catalogo-ucs-brasil.jbrj.gov.br/
Plantae	Chlorophyta	Ulvophyceae	Bryopsidales	Caulerpaceae	Caulerpa	fastigiata		Caulerpa fastigiata Mont.	Mont.	species	Brazil	Espirito Santo	APA Costa das Algas	-19.9208	-40.1014	2019-05-20	RB01472464	RB	R.G. Bahia	J.M.C. Nunes	https://fest.org.br/projetos/programa-de-monitoramento-da-biodiversidade-ambiental-pmba/	https://catalogo-ucs-brasil.jbrj.gov.br/
Plantae	Chlorophyta	Ulvophyceae	Bryopsidales	Caulerpaceae	Caulerpa	lanuginosa		Caulerpa lanuginosa J.Agardh	J.Agardh	species	Brazil	Espirito Santo	APA Costa das Algas			//	RB01402098	RB	G. M. Amado-Filho	J.M.C. Nunes	https://fest.org.br/projetos/programa-de-monitoramento-da-biodiversidade-ambiental-pmba/	https://catalogo-ucs-brasil.jbrj.gov.br/
Plantae	Chlorophyta	Ulvophyceae	Bryopsidales	Caulerpaceae	Caulerpa	mexicana		Caulerpa mexicana Sond. ex Kütz.	Sond. ex Kütz.	species	Brazil	Espirito Santo	APA Costa das Algas			//	RB01402061	RB	G. M. Amado-Filho	J.M.C. Nunes	https://fest.org.br/projetos/programa-de-monitoramento-da-biodiversidade-ambiental-pmba/	https://catalogo-ucs-brasil.jbrj.gov.br/
Plantae	Chlorophyta	Ulvophyceae	Bryopsidales	Caulerpaceae	Caulerpa	prolifera		Caulerpa prolifera (Forssk.) J.V.Lamour.	(Forssk.) J.V.Lamour.	species	Brazil	Espirito Santo	APA Costa das Algas			//	RB01402101	RB	G. M. Amado-Filho	J.M.C. Nunes	https://fest.org.br/projetos/programa-de-monitoramento-da-biodiversidade-ambiental-pmba/	https://catalogo-ucs-brasil.jbrj.gov.br/
Plantae	Chlorophyta	Ulvophyceae	Bryopsidales	Caulerpaceae	Caulerpa	racemosa		Caulerpa racemosa (Forsskål) J.Agardh	(Forsskål) J.Agardh	species	Brazil	Espirito Santo	APA Costa das Algas			//	RB01402062	RB	G. M. Amado-Filho	J.M.C. Nunes	https://fest.org.br/projetos/programa-de-monitoramento-da-biodiversidade-ambiental-pmba/	https://catalogo-ucs-brasil.jbrj.gov.br/
Plantae	Chlorophyta	Ulvophyceae	Bryopsidales	Caulerpaceae	Caulerpa	sertularioides		Caulerpa sertularioides (S.G.Gmelin) M.Howe	(S.G.Gmelin) M.Howe	species	Brazil	Espirito Santo	APA Costa das Algas			//	RB01402071	RB	G. M. Amado-Filho	J.M.C. Nunes	https://fest.org.br/projetos/programa-de-monitoramento-da-biodiversidade-ambiental-pmba/	https://catalogo-ucs-brasil.jbrj.gov.br/
Plantae	Chlorophyta	Ulvophyceae	Bryopsidales	Caulerpaceae	Caulerpa	verticillata		Caulerpa verticillata J.Agardh	J.Agardh	species	Brazil	Espirito Santo	APA Costa das Algas	-19.9208	-40.1014	2019-05-20	RB01472447	RB	R.G. Bahia	J.M.C. Nunes	https://fest.org.br/projetos/programa-de-monitoramento-da-biodiversidade-ambiental-pmba/	https://catalogo-ucs-brasil.jbrj.gov.br/
Plantae	Chlorophyta	Ulvophyceae	Bryopsidales	Caulerpaceae	Caulerpa	webbiana		Caulerpa webbiana Mont.	Mont.	species	Brazil	Espirito Santo	APA Costa das Algas	-20.0797	-40.1736	2019-05-22	RB01474300	RB	R.G. Bahia	J.M.C. Nunes	https://fest.org.br/projetos/programa-de-monitoramento-da-biodiversidade-ambiental-pmba/	https://catalogo-ucs-brasil.jbrj.gov.br/
Plantae	Chlorophyta	Ulvophyceae	Bryopsidales	Codiaceae	Codium	decorticatum		Codium decorticatum (Woodw.) M.A.Howe	(Woodw.) M.A.Howe	species	Brazil	Espirito Santo	APA Costa das Algas	-19.9728	-40.1372	2016-05-10	RB 728659	RB	R. Reis	R. Reis	https://fest.org.br/projetos/programa-de-monitoramento-da-biodiversidade-ambiental-pmba/	https://catalogo-ucs-brasil.jbrj.gov.br/
Plantae	Chlorophyta	Ulvophyceae	Bryopsidales	Codiaceae	Codium	intertextum		Codium intertextum Collins & Herv.	Collins & Herv.	species	Brazil	Espirito Santo	APA Costa das Algas			//	RB01402057	RB	G. M. Amado-Filho	J.M.C. Nunes	https://fest.org.br/projetos/programa-de-monitoramento-da-biodiversidade-ambiental-pmba/	https://catalogo-ucs-brasil.jbrj.gov.br/
Plantae	Chlorophyta	Ulvophyceae	Bryopsidales	Codiaceae	Codium	isthmocladum		Codium isthmocladum Vickers	Vickers	species	Brazil	Espirito Santo	APA Costa das Algas			//	RB01402060	RB	G. M. Amado-Filho	J.M.C. Nunes	https://fest.org.br/projetos/programa-de-monitoramento-da-biodiversidade-ambiental-pmba/	https://catalogo-ucs-brasil.jbrj.gov.br/
Plantae	Chlorophyta	Ulvophyceae	Bryopsidales	Codiaceae	Codium	spongiosum		Codium spongiosum Harv.	Harv.	species	Brazil	Espirito Santo	APA Costa das Algas			//	ALCB 57640a	ALCB	M.C.Q. Mendes		https://fest.org.br/projetos/programa-de-monitoramento-da-biodiversidade-ambiental-pmba/	https://catalogo-ucs-brasil.jbrj.gov.br/
Plantae	Chlorophyta	Ulvophyceae	Bryopsidales	Codiaceae	Codium	taylorii		Codium taylorii P.C.Silva	P.C.Silva	species	Brazil	Espirito Santo	APA Costa das Algas			//	RB01402149	RB	G. M. Amado-Filho	J.M.C. Nunes	https://fest.org.br/projetos/programa-de-monitoramento-da-biodiversidade-ambiental-pmba/	https://catalogo-ucs-brasil.jbrj.gov.br/
Plantae	Chlorophyta	Ulvophyceae	Bryopsidales	Derbesiaceae	Derbesia	marina		Derbesia marina (Lyngb.) Solier	(Lyngb.) Solier	species	Brazil	Espirito Santo	APA Costa das Algas	-19.9006	-40.0911	2019-01-22	RB01474304	RB	R.G. Bahia	J.M.C. Nunes	https://fest.org.br/projetos/programa-de-monitoramento-da-biodiversidade-ambiental-pmba/	https://catalogo-ucs-brasil.jbrj.gov.br/
Plantae	Chlorophyta	Ulvophyceae	Bryopsidales	Dichotomosiphonaceae	Avrainvillea	longicaulis		Avrainvillea longicaulis (Kütz.) G.Murray & Boodle	(Kütz.) G.Murray & Boodle	species	Brazil	Espirito Santo	APA Costa das Algas			//	SP 365173	SP	D. Barata		https://fest.org.br/projetos/programa-de-monitoramento-da-biodiversidade-ambiental-pmba/	https://catalogo-ucs-brasil.jbrj.gov.br/
Plantae	Chlorophyta	Ulvophyceae	Bryopsidales	Dichotomosiphonaceae	Avrainvillea	nigricans		Avrainvillea nigricans Decne.	Decne.	species	Brazil	Espirito Santo	APA Costa das Algas	-19.9208	-40.1014	2019-05-20	RB01473705	RB	R.G. Bahia	J.M.C. Nunes	https://fest.org.br/projetos/programa-de-monitoramento-da-biodiversidade-ambiental-pmba/	https://catalogo-ucs-brasil.jbrj.gov.br/
Plantae	Chlorophyta	Ulvophyceae	Bryopsidales	Halimedaceae	Halimeda	discoidea		Halimeda discoidea Decne.	Decne.	species	Brazil	Espirito Santo	APA Costa das Algas	-19.9006	-40.0911	2019-01-22	RB01473731	RB	R.G. Bahia	J.M.C. Nunes	https://fest.org.br/projetos/programa-de-monitoramento-da-biodiversidade-ambiental-pmba/	https://catalogo-ucs-brasil.jbrj.gov.br/
Plantae	Chlorophyta	Ulvophyceae	Bryopsidales	Halimedaceae	Halimeda	cuneata		Halimeda cuneata K.Hering	K.Hering	species	Brazil	Espirito Santo	APA Costa das Algas			//	RB01401766	RB	G. M. Amado-Filho	J.M.C. Nunes	https://fest.org.br/projetos/programa-de-monitoramento-da-biodiversidade-ambiental-pmba/	https://catalogo-ucs-brasil.jbrj.gov.br/
Plantae	Chlorophyta	Ulvophyceae	Bryopsidales	Halimedaceae	Halimeda	jolyana		Halimeda jolyana Ximenes, Bandeira-Pedrosa, Cassano, Oliveira-Carvalho, Verbruggen & S.M.B.Pereira	Ximenes, Bandeira-Pedrosa, Cassano, Oliveira-Carvalho, Verbruggen & S.M.B.Pereira	species	Brazil	Espirito Santo	APA Costa das Algas			//	ALCB 107135	ALCB	G.J.P. Mitchell		https://fest.org.br/projetos/programa-de-monitoramento-da-biodiversidade-ambiental-pmba/	https://catalogo-ucs-brasil.jbrj.gov.br/
Plantae	Chlorophyta	Ulvophyceae	Bryopsidales	Halimedaceae	Penicillus	capitatus		Penicillus capitatus Lam.	Lam.	species	Brazil	Espirito Santo	APA Costa das Algas	-19.9222	-40.1022	2018-09-24	RB01402070	RB	G. M. Amado-Filho	J. M. C. Nunes	https://fest.org.br/projetos/programa-de-monitoramento-da-biodiversidade-ambiental-pmba/	https://catalogo-ucs-brasil.jbrj.gov.br/
Plantae	Chlorophyta	Ulvophyceae	Cladophorales	Anadyomenaceae	Anadyomene	rhizoidifera		Anadyomene rhizoidifera A.B.Joly & S.Pereira	A.B.Joly & S.Pereira	species	Brazil	Espirito Santo	APA Costa das Algas	-20.095	-39.8242	2018-11-13	RB01472468	RB	R.G. Bahia	J.M.C. Nunes	https://fest.org.br/projetos/programa-de-monitoramento-da-biodiversidade-ambiental-pmba/	https://catalogo-ucs-brasil.jbrj.gov.br/
Plantae	Chlorophyta	Ulvophyceae	Cladophorales	Anadyomenaceae	Anadyomene	stellata		Anadyomene stellata (Wulfen) J.Agardh	(Wulfen) J.Agardh	species	Brazil	Espirito Santo	APA Costa das Algas			//	RB01402093	RB	G. M. Amado-Filho	J.M.C. Nunes	https://fest.org.br/projetos/programa-de-monitoramento-da-biodiversidade-ambiental-pmba/	https://catalogo-ucs-brasil.jbrj.gov.br/
Plantae	Chlorophyta	Ulvophyceae	Cladophorales	Boodleaceae	Boodlea	struveoides		Boodlea struveoides M.Howe	M.Howe	species	Brazil	Espirito Santo	APA Costa das Algas	-20.0347	-40.1589	2018-09-26	RB01473707	RB	R.G. Bahia	J.M.C. Nunes	https://fest.org.br/projetos/programa-de-monitoramento-da-biodiversidade-ambiental-pmba/	https://catalogo-ucs-brasil.jbrj.gov.br/
Plantae	Chlorophyta	Ulvophyceae	Cladophorales	Boodleaceae	Cladophoropsis	membranacea		Cladophoropsis membranacea (Bang ex C.Agardh) Børgesen	(Bang ex C.Agardh) Børgesen	species	Brazil	Espirito Santo	APA Costa das Algas	-20.0347	-40.1589	2018-09-26	RB01473707	RB	R.G. Bahia	J.M.C. Nunes	https://fest.org.br/projetos/programa-de-monitoramento-da-biodiversidade-ambiental-pmba/	https://catalogo-ucs-brasil.jbrj.gov.br/
Plantae	Chlorophyta	Ulvophyceae	Cladophorales	Boodleaceae	Phyllodictyon	anastomosans		Phyllodictyon anastomosans (Harv.) Kraft & M.J.Wynne	(Harv.) Kraft & M.J.Wynne	species	Brazil	Espirito Santo	APA Costa das Algas			//	RB01473718	RB	R.G. Bahia	J.M.C. Nunes	https://fest.org.br/projetos/programa-de-monitoramento-da-biodiversidade-ambiental-pmba/	https://catalogo-ucs-brasil.jbrj.gov.br/
Plantae	Chlorophyta	Ulvophyceae	Cladophorales	Cladophoraceae	Chaetomorpha	aerea		Chaetomorpha aerea (Dillwyn) Kütz.	(Dillwyn) Kütz.	species	Brazil	Espirito Santo	APA Costa das Algas	-19.9306	-40.1164	2019-01-17	RB01473733	RB	R.G. Bahia	J.M.C. Nunes	https://fest.org.br/projetos/programa-de-monitoramento-da-biodiversidade-ambiental-pmba/	https://catalogo-ucs-brasil.jbrj.gov.br/
Plantae	Chlorophyta	Ulvophyceae	Cladophorales	Cladophoraceae	Chaetomorpha	antennina		Chaetomorpha antennina (Bory) Kütz.	(Bory) Kütz.	species	Brazil	Espirito Santo	APA Costa das Algas	-19.9208	-40.1014	2018-09-24	RB01473738	RB	R.G. Bahia	J.M.C. Nunes	https://fest.org.br/projetos/programa-de-monitoramento-da-biodiversidade-ambiental-pmba/	https://catalogo-ucs-brasil.jbrj.gov.br/
Plantae	Chlorophyta	Ulvophyceae	Cladophorales	Cladophoraceae	Chaetomorpha	linum		Chaetomorpha linum (O.F.Müll.) Kütz.	(O.F.Müll.) Kütz.	species	Brazil	Espirito Santo	APA Costa das Algas	-19.9306	-40.1164	2019-01-17	RB01473734	RB	R.G. Bahia	J.M.C. Nunes	https://fest.org.br/projetos/programa-de-monitoramento-da-biodiversidade-ambiental-pmba/	https://catalogo-ucs-brasil.jbrj.gov.br/
Plantae	Chlorophyta	Ulvophyceae	Cladophorales	Cladophoraceae	Chaetomorpha	minima		Chaetomorpha minima Collins & Herv.	Collins & Herv.	species	Brazil	Espirito Santo	APA Costa das Algas	-20.0347	-40.1589	2019-01-20	RB01472431	RB	R.G. Bahia	J.M.C. Nunes	https://fest.org.br/projetos/programa-de-monitoramento-da-biodiversidade-ambiental-pmba/	https://catalogo-ucs-brasil.jbrj.gov.br/
Plantae	Chlorophyta	Ulvophyceae	Cladophorales	Cladophoraceae	Chaetomorpha	nodosa		Chaetomorpha nodosa Kütz.	Kütz.	species	Brazil	Espirito Santo	APA Costa das Algas			//	SP 365198	SP	D. Barata		https://fest.org.br/projetos/programa-de-monitoramento-da-biodiversidade-ambiental-pmba/	https://catalogo-ucs-brasil.jbrj.gov.br/
Plantae	Chlorophyta	Ulvophyceae	Cladophorales	Cladophoraceae	Cladophora	coelothrix		Cladophora coelothrix Kütz.	Kütz.	species	Brazil	Espirito Santo	APA Costa das Algas	-20.0372	-40.1728	2018-09-27	RB01473711	RB	R.G. Bahia	J.M.C. Nunes	https://fest.org.br/projetos/programa-de-monitoramento-da-biodiversidade-ambiental-pmba/	https://catalogo-ucs-brasil.jbrj.gov.br/
Plantae	Chlorophyta	Ulvophyceae	Cladophorales	Cladophoraceae	Cladophora	corallicola		Cladophora corallicola Børgesen	Børgesen	species	Brazil	Espirito Santo	APA Costa das Algas			//	PEUFR042580	PEUFR	C.A.G. Nassar		https://fest.org.br/projetos/programa-de-monitoramento-da-biodiversidade-ambiental-pmba/	https://catalogo-ucs-brasil.jbrj.gov.br/
Plantae	Chlorophyta	Ulvophyceae	Cladophorales	Cladophoraceae	Cladophora	laetevirens		Cladophora laetevirens (Dillwyn) Kütz.	(Dillwyn) Kütz.	species	Brazil	Espirito Santo	APA Costa das Algas			//	RB01472460;	RB	R.G. Bahia		https://fest.org.br/projetos/programa-de-monitoramento-da-biodiversidade-ambiental-pmba/	https://catalogo-ucs-brasil.jbrj.gov.br/
Plantae	Chlorophyta	Ulvophyceae	Cladophorales	Cladophoraceae	Cladophora	prolifera		Cladophora prolifera (Roth) Kütz.	(Roth) Kütz.	species	Brazil	Espirito Santo	APA Costa das Algas			//	RB01402105	RB	G. M. Amado-Filho		https://fest.org.br/projetos/programa-de-monitoramento-da-biodiversidade-ambiental-pmba/	https://catalogo-ucs-brasil.jbrj.gov.br/
Plantae	Chlorophyta	Ulvophyceae	Cladophorales	Cladophoraceae	Cladophora	rupestris		Cladophora rupestris (L.) Kütz.	(L.) Kütz.	species	Brazil	Espirito Santo	APA Costa das Algas			//	SP 364960	SP	S.M.P.B.Guimarães		https://fest.org.br/projetos/programa-de-monitoramento-da-biodiversidade-ambiental-pmba/	https://catalogo-ucs-brasil.jbrj.gov.br/
Plantae	Chlorophyta	Ulvophyceae	Cladophorales	Cladophoraceae	Cladophora	vagabunda		Cladophora vagabunda (L.) C.Hoek	(L.) C.Hoek	species	Brazil	Espirito Santo	APA Costa das Algas	-19.9208	-40.1014	2019-05-20	RB01473724	RB	R.G. Bahia	J.M.C. Nunes	https://fest.org.br/projetos/programa-de-monitoramento-da-biodiversidade-ambiental-pmba/	https://catalogo-ucs-brasil.jbrj.gov.br/
Plantae	Chlorophyta	Ulvophyceae	Cladophorales	Cladophoraceae	Willeella	ordinata		Willeella ordinata Børgesen	Børgesen	species	Brazil	Espirito Santo	APA Costa das Algas	-20.0372	-40.1728	2018-09-27	RB01473701	RB	R.G. Bahia	J.M.C. Nunes	https://fest.org.br/projetos/programa-de-monitoramento-da-biodiversidade-ambiental-pmba/	https://catalogo-ucs-brasil.jbrj.gov.br/
Plantae	Chlorophyta	Ulvophyceae	Cladophorales	Siphonocladaceae	Dictyosphaeria	cavernosa		Dictyosphaeria cavernosa (Forssk.) Børgesen	(Forssk.) Børgesen	species	Brazil	Espirito Santo	APA Costa das Algas			//	RB01311534	RB	R.G. Bahia	J. M. C. Nunes	https://fest.org.br/projetos/programa-de-monitoramento-da-biodiversidade-ambiental-pmba/	https://catalogo-ucs-brasil.jbrj.gov.br/
Plantae	Chlorophyta	Ulvophyceae	Cladophorales	Siphonocladaceae	Dictyosphaeria	versluysii		Dictyosphaeria versluysii Weber Bosse	Weber Bosse	species	Brazil	Espirito Santo	APA Costa das Algas			//	RB01402126	RB	G.M. Amado-Filho	J. M. C. Nunes	https://fest.org.br/projetos/programa-de-monitoramento-da-biodiversidade-ambiental-pmba/	https://catalogo-ucs-brasil.jbrj.gov.br/
Plantae	Chlorophyta	Ulvophyceae	Cladophorales	Siphonocladaceae	Siphonocladus	tropicus		Siphonocladus tropicus (P.L.Crouan & H.M.Crouan) J.Agardh	(P.L.Crouan & H.M.Crouan) J.Agardh	species	Brazil	Espirito Santo	APA Costa das Algas			//	SP 365203	SP	D. Barata		https://fest.org.br/projetos/programa-de-monitoramento-da-biodiversidade-ambiental-pmba/	https://catalogo-ucs-brasil.jbrj.gov.br/
Plantae	Chlorophyta	Ulvophyceae	Cladophorales	Valoniaceae	Valonia	aegagropila		Valonia aegagropila C.Agardh	C.Agardh	species	Brazil	Espirito Santo	APA Costa das Algas	-19.9	-40.0922	2018-09-23	RB01402125	RB	R.G. Bahia	J.M.C. Nunes	https://fest.org.br/projetos/programa-de-monitoramento-da-biodiversidade-ambiental-pmba/	https://catalogo-ucs-brasil.jbrj.gov.br/
Plantae	Chlorophyta	Ulvophyceae	Cladophorales	Valoniaceae	Valonia	macrophysa		Valonia macrophysa Kütz.	Kütz.	species	Brazil	Espirito Santo	APA Costa das Algas			//	RB01402158	RB	G. M. Amado-Filho	J.M.C. Nunes	https://fest.org.br/projetos/programa-de-monitoramento-da-biodiversidade-ambiental-pmba/	https://catalogo-ucs-brasil.jbrj.gov.br/
Plantae	Chlorophyta	Ulvophyceae	Cladophorales	Valoniaceae	Valonia	utricularis		Valonia utricularis (Roth) C.Agardh	(Roth) C.Agardh	species	Brazil	Espirito Santo	APA Costa das Algas			//	SP 365206	SP	D. Barata		https://fest.org.br/projetos/programa-de-monitoramento-da-biodiversidade-ambiental-pmba/	https://catalogo-ucs-brasil.jbrj.gov.br/
Plantae	Chlorophyta	Ulvophyceae	Ulotrichales	Gayraliaceae	Gayralia	oxysperma		Gayralia oxysperma (Kütz.) K.L.Vinogr. ex Scagel et al.	(Kütz.) K.L.Vinogr. ex Scagel et al.	species	Brazil	Espirito Santo	APA Costa das Algas			//	VIES004502	VIES	L. Behar		https://fest.org.br/projetos/programa-de-monitoramento-da-biodiversidade-ambiental-pmba/	https://catalogo-ucs-brasil.jbrj.gov.br/
Plantae	Chlorophyta	Ulvophyceae	Ulvales	Ulvaceae	Ulva	clathrata		Ulva clathrata (Roth) C.Agardh	(Roth) C.Agardh	species	Brazil	Espirito Santo	APA Costa das Algas			//	SP 356005	SP	D. Barata		https://fest.org.br/projetos/programa-de-monitoramento-da-biodiversidade-ambiental-pmba/	https://catalogo-ucs-brasil.jbrj.gov.br/
Plantae	Chlorophyta	Ulvophyceae	Ulvales	Ulvaceae	Ulva	flexuosa		Ulva flexuosa Wulfen	Wulfen	species	Brazil	Espirito Santo	APA Costa das Algas	-19.9006	-40.0911	2018-01-22	RB01473736	RB	R.G. Bahia	J.M.C. Nunes	https://fest.org.br/projetos/programa-de-monitoramento-da-biodiversidade-ambiental-pmba/	https://catalogo-ucs-brasil.jbrj.gov.br/
Plantae	Chlorophyta	Ulvophyceae	Ulvales	Ulvaceae	Ulva	lactuca		Ulva lactuca L.	L.	species	Brazil	Espirito Santo	APA Costa das Algas	-20.0347	-40.1589	2019-01-20	RB01472551	RB	R.G. Bahia	J.M.C. Nunes	https://fest.org.br/projetos/programa-de-monitoramento-da-biodiversidade-ambiental-pmba/	https://catalogo-ucs-brasil.jbrj.gov.br/
Plantae	Chlorophyta	Ulvophyceae	Ulvales	Ulvaceae	Ulva	linza		Ulva linza L.	L.	species	Brazil	Espirito Santo	APA Costa das Algas	-20.0372	-40.1728	2018-09-27	RB01473708	RB	R.G. Bahia	J.M.C. Nunes	https://fest.org.br/projetos/programa-de-monitoramento-da-biodiversidade-ambiental-pmba/	https://catalogo-ucs-brasil.jbrj.gov.br/
Plantae	Chlorophyta	Ulvophyceae	Ulvales	Ulvaceae	Ulva	rigida		Ulva rigida C.Agardh	C.Agardh	species	Brazil	Espirito Santo	APA Costa das Algas	-19.9306	-40.1164	2019-01-17	RB01472554	RB	R.G. Bahia	J.M.C. Nunes	https://fest.org.br/projetos/programa-de-monitoramento-da-biodiversidade-ambiental-pmba/	https://catalogo-ucs-brasil.jbrj.gov.br/
Plantae	Chlorophyta	Ulvophyceae	Ulvales	Ulvellaceae	Ulvella	scutata		Ulvella scutata (Reinke) R.Nielsen, O''Kelly & B.Wysor	(Reinke) R.Nielsen, O''Kelly & B.Wysor	species	Brazil	Espirito Santo	APA Costa das Algas			//	SP 365034	SP	S.M.P.B.Guimarães		https://fest.org.br/projetos/programa-de-monitoramento-da-biodiversidade-ambiental-pmba/	https://catalogo-ucs-brasil.jbrj.gov.br/
Plantae	Chlorophyta	Ulvophyceae	Ulvales	Ulvellaceae	Ulvella	viridis		Ulvella viridis (Reinke) R.Nielsen, O''Kelly & B.Wysor	(Reinke) R.Nielsen, O''Kelly & B.Wysor	species	Brazil	Espirito Santo	APA Costa das Algas			//	SP 365383	SP	D. Barata		https://fest.org.br/projetos/programa-de-monitoramento-da-biodiversidade-ambiental-pmba/	https://catalogo-ucs-brasil.jbrj.gov.br/
Plantae	Ochrophyta	Phaeophyceae	Dyctyotales	Dictyoceae	Canistrocarpus	cervicornis		Canistrocarpus cervicornis (Kütz.) J.C. De Paula & De Clerck	(Kütz.) J.C. De Paula & De Clerck	species	Brazil	Espirito Santo	APA Costa das Algas			//	RB01401764	RB	G. M. Amado-Filho	J.M.C. Nunes	https://fest.org.br/projetos/programa-de-monitoramento-da-biodiversidade-ambiental-pmba/	https://catalogo-ucs-brasil.jbrj.gov.br/
Plantae	Ochrophyta	Phaeophyceae	Dyctyotales	Dictyoceae	Canistrocarpus	crispatus		Canistrocarpus crispatus (J.V.Lamour.) J.C. De Paula & De	(J.V.Lamour.) J.C. De Paula & De	species	Brazil	Espirito Santo	APA Costa das Algas	-19.9717	-40.1367	2019-01-18	RB01472548	RB	R.G. Bahia	R.G .Bahia	https://fest.org.br/projetos/programa-de-monitoramento-da-biodiversidade-ambiental-pmba/	https://catalogo-ucs-brasil.jbrj.gov.br/
Plantae	Ochrophyta	Phaeophyceae	Dyctyotales	Dictyoceae	Dictyopteris	delicatula		Dictyopteris delicatula J.V. Lamour.	J.V. Lamour.	species	Brazil	Espirito Santo	APA Costa das Algas			//	RB01402138	RB	G. M. Amado-Filho	R.G .Bahia	https://fest.org.br/projetos/programa-de-monitoramento-da-biodiversidade-ambiental-pmba/	https://catalogo-ucs-brasil.jbrj.gov.br/
Plantae	Ochrophyta	Phaeophyceae	Dyctyotales	Dictyoceae	Dictyopteris	plagiogramma		Dictyopteris plagiogramma (Mont.) Vickers	(Mont.) Vickers	species	Brazil	Espirito Santo	APA Costa das Algas			//	RB01402136	RB	G. M. Amado-Filho	R.G .Bahia	https://fest.org.br/projetos/programa-de-monitoramento-da-biodiversidade-ambiental-pmba/	https://catalogo-ucs-brasil.jbrj.gov.br/
Plantae	Ochrophyta	Phaeophyceae	Dyctyotales	Dictyoceae	Dictyopteris	polypodioides		Dictyopteris polypodioides (DC.) J.V. Lamour.	(DC.) J.V. Lamour.	species	Brazil	Espirito Santo	APA Costa das Algas	-20.0333	-40.1506	2018-09-26	RB01402106	RB	G. M. Amado-Filho	J.M.C. Nunes	https://fest.org.br/projetos/programa-de-monitoramento-da-biodiversidade-ambiental-pmba/	https://catalogo-ucs-brasil.jbrj.gov.br/
Plantae	Ochrophyta	Phaeophyceae	Dyctyotales	Dictyoceae	Dictyota	ciliolata		Dictyota ciliolata O.G. Sond. ex Kütz.	O.G. Sond. ex Kütz.	species	Brazil	Espirito Santo	APA Costa das Algas	-20.0736	-40.1747	2018-09-22	RB01401765	RB	G. M. Amado-Filho	J.M.C. Nunes	https://fest.org.br/projetos/programa-de-monitoramento-da-biodiversidade-ambiental-pmba/	https://catalogo-ucs-brasil.jbrj.gov.br/
Plantae	Ochrophyta	Phaeophyceae	Dyctyotales	Dictyoceae	Dictyota	crenulata		Dictyota crenulata J.Agardh	J.Agardh	species	Brazil	Espirito Santo	APA Costa das Algas	-20.0333	-40.1506	2018-09-26	RB01401763	RB	G. M. Amado-Filho	J.M.C. Nunes	https://fest.org.br/projetos/programa-de-monitoramento-da-biodiversidade-ambiental-pmba/	https://catalogo-ucs-brasil.jbrj.gov.br/
Plantae	Ochrophyta	Phaeophyceae	Dyctyotales	Dictyoceae	Dictyota	dichotoma		Dictyota dichotoma (Huds.) J.V.Lamour.	(Huds.) J.V.Lamour.	species	Brazil	Espirito Santo	APA Costa das Algas			//	SPF 24845	SPF	E.J.de Paula		https://fest.org.br/projetos/programa-de-monitoramento-da-biodiversidade-ambiental-pmba/	https://catalogo-ucs-brasil.jbrj.gov.br/
Plantae	Ochrophyta	Phaeophyceae	Dyctyotales	Dictyoceae	Dictyota	jamaicensis		Dictyota jamaicensis W.R.Taylor	W.R.Taylor	species	Brazil	Espirito Santo	APA Costa das Algas			//	RB01401758	RB	G. M. Amado-Filho	J.M.C. Nunes	https://fest.org.br/projetos/programa-de-monitoramento-da-biodiversidade-ambiental-pmba/	https://catalogo-ucs-brasil.jbrj.gov.br/
Plantae	Ochrophyta	Phaeophyceae	Dyctyotales	Dictyoceae	Dictyota	menstrualis		Dictyota menstrualis (Hoyt) Schnetter, Hörnig & Weber-Peukert	(Hoyt) Schnetter, Hörnig & Weber-Peukert	species	Brazil	Espirito Santo	APA Costa das Algas			//	SP 317800	SP	S.M.P.B. Guimarães		https://fest.org.br/projetos/programa-de-monitoramento-da-biodiversidade-ambiental-pmba/	https://catalogo-ucs-brasil.jbrj.gov.br/
Plantae	Ochrophyta	Phaeophyceae	Dyctyotales	Dictyoceae	Dictyota	mertensii		Dictyota mertensii (Mart.) Kütz.	(Mart.) Kütz.	species	Brazil	Espirito Santo	APA Costa das Algas			//	RB01401761	RB	G. M. Amado-Filho	J.M.C. Nunes	https://fest.org.br/projetos/programa-de-monitoramento-da-biodiversidade-ambiental-pmba/	https://catalogo-ucs-brasil.jbrj.gov.br/
Plantae	Ochrophyta	Phaeophyceae	Dyctyotales	Dictyoceae	Lobophora	variegata		Lobophora variegata (J.V. Lamour.) Womersley ex E.C. Oliveira	(J.V. Lamour.) Womersley ex E.C. Oliveira	species	Brazil	Espirito Santo	APA Costa das Algas			//	RB01402119	RB	G. M. Amado-Filho	J.M.C. Nunes	https://fest.org.br/projetos/programa-de-monitoramento-da-biodiversidade-ambiental-pmba/	https://catalogo-ucs-brasil.jbrj.gov.br/
Plantae	Ochrophyta	Phaeophyceae	Dyctyotales	Dictyoceae	Padina	antillarum		Padina antillarum (Kütz.) Picc.	(Kütz.) Picc.	species	Brazil	Espirito Santo	APA Costa das Algas	-19.9006	-40.0911	2019-01-22	RB01472467	RB	R.G. Bahia	J.M.C. Nunes	https://fest.org.br/projetos/programa-de-monitoramento-da-biodiversidade-ambiental-pmba/	https://catalogo-ucs-brasil.jbrj.gov.br/
Plantae	Ochrophyta	Phaeophyceae	Dyctyotales	Dictyoceae	Padina	gymnospora		Padina gymnospora (Kütz.) Sond.	(Kütz.) Sond.	species	Brazil	Espirito Santo	APA Costa das Algas			//	RB01402112	RB	G. M. Amado-Filho	J.M.C. Nunes	https://fest.org.br/projetos/programa-de-monitoramento-da-biodiversidade-ambiental-pmba/	https://catalogo-ucs-brasil.jbrj.gov.br/
Plantae	Ochrophyta	Phaeophyceae	Dyctyotales	Dictyoceae	Padina	sanctae-crucis		Padina sanctae-crucis Børgesen	Børgesen	species	Brazil	Espirito Santo	APA Costa das Algas	-19.9322	-40.1194	2018-09-20	RB01402178	RB	G. M. Amado-Filho	J.M.C. Nunes	https://fest.org.br/projetos/programa-de-monitoramento-da-biodiversidade-ambiental-pmba/	https://catalogo-ucs-brasil.jbrj.gov.br/
Plantae	Ochrophyta	Phaeophyceae	Dyctyotales	Dictyoceae	Spatoglossum	schroederi		Spatoglossum schroederi (C. Agardh) Kütz.	(C. Agardh) Kütz.	species	Brazil	Espirito Santo	APA Costa das Algas	-19.9717	-40.1367	2019-01-18	RB01472557	RB	R.G. Bahia	R.G. Bahia	https://fest.org.br/projetos/programa-de-monitoramento-da-biodiversidade-ambiental-pmba/	https://catalogo-ucs-brasil.jbrj.gov.br/
Plantae	Ochrophyta	Phaeophyceae	Dyctyotales	Dictyoceae	Stypopodium	zonale		Stypopodium zonale (J.V. Lamour.) Papenf.	(J.V. Lamour.) Papenf.	species	Brazil	Espirito Santo	APA Costa das Algas			//	ALCB070376	ALCB	T.A. Caires		https://fest.org.br/projetos/programa-de-monitoramento-da-biodiversidade-ambiental-pmba/	https://catalogo-ucs-brasil.jbrj.gov.br/
Plantae	Ochrophyta	Phaeophyceae	Dyctyotales	Dictyoceae	Zonaria	tournefortii		Zonaria tournefortii (J.V. Lamour.) Mont.	(J.V. Lamour.) Mont.	species	Brazil	Espirito Santo	APA Costa das Algas	-20.0372	-40.1728	2019-05-20	RB01472432	RB	R.G. Bahia	J.M.C. Nunes	https://fest.org.br/projetos/programa-de-monitoramento-da-biodiversidade-ambiental-pmba/	https://catalogo-ucs-brasil.jbrj.gov.br/
Plantae	Ochrophyta	Phaeophyceae	Dyctyotales	Dictyoceae	Zonaria	zonata		Zonaria zonata C.Agardh	C.Agardh	species	Brazil	Espirito Santo	APA Costa das Algas	-19.9717	-40.1367	2019-05-21	RB01472433	RB	R.G. Bahia	J.M.C. Nunes	https://fest.org.br/projetos/programa-de-monitoramento-da-biodiversidade-ambiental-pmba/	https://catalogo-ucs-brasil.jbrj.gov.br/
Plantae	Ochrophyta	Phaeophyceae	Ectocarpales	Acinetosporaceae	Feldmannia	irregularis		Feldmannia irregularis (Kütz.) Hamel	(Kütz.) Hamel	species	Brazil	Espirito Santo	APA Costa das Algas	-20.0347	-40.1589	2019-01-20	RB01473728	RB	R.G. Bahia	J.M.C. Nunes	https://fest.org.br/projetos/programa-de-monitoramento-da-biodiversidade-ambiental-pmba/	https://catalogo-ucs-brasil.jbrj.gov.br/
Plantae	Ochrophyta	Phaeophyceae	Ectocarpales	Scytosiphonaceae	Colpomenia	sinuosa		Colpomenia sinuosa (Mert. ex Roth) Derbès & Solier	(Mert. ex Roth) Derbès & Solier	species	Brazil	Espirito Santo	APA Costa das Algas	-19.9222	-40.1022	2018-09-24	RB01402094	RB	G. M. Amado-Filho	J.M.C. Nunes	https://fest.org.br/projetos/programa-de-monitoramento-da-biodiversidade-ambiental-pmba/	https://catalogo-ucs-brasil.jbrj.gov.br/
Plantae	Ochrophyta	Phaeophyceae	Ectocarpales	Scytosiphonaceae	Hydroclathrus	clathratus		Hydroclathrus clathratus (Mert. ex Roth) Derbès & Solier	(Mert. ex Roth) Derbès & Solier	species	Brazil	Espirito Santo	APA Costa das Algas	-19.9717	-40.1367	2018-09-21	RB01473720	RB	R.G. Bahia	J.M.C. Nunes	https://fest.org.br/projetos/programa-de-monitoramento-da-biodiversidade-ambiental-pmba/	https://catalogo-ucs-brasil.jbrj.gov.br/
Plantae	Ochrophyta	Phaeophyceae	Fucales	Sargassaceae	Sargassum	cymosum	var. nanum	Sargassum cymosum var. nanum E.J. Paula & E.C. Oliveira	E.J. Paula & E.C. Oliveira	species	Brazil	Espirito Santo	APA Costa das Algas	-19.9222	-40.1022	2018-09-24	RB01401757	RB	G. M. Amado-Filho	J.M.C. Nunes	https://fest.org.br/projetos/programa-de-monitoramento-da-biodiversidade-ambiental-pmba/	https://catalogo-ucs-brasil.jbrj.gov.br/
Plantae	Ochrophyta	Phaeophyceae	Fucales	Sargassaceae	Sargassum	filipendula		Sargassum filipendula C.Agardh	C.Agardh	species	Brazil	Espirito Santo	APA Costa das Algas			//	RB01401776	RB	G. M. Amado-Filho	J.M.C. Nunes	https://fest.org.br/projetos/programa-de-monitoramento-da-biodiversidade-ambiental-pmba/	https://catalogo-ucs-brasil.jbrj.gov.br/
Plantae	Ochrophyta	Phaeophyceae	Fucales	Sargassaceae	Sargassum	furcatum		Sargassum furcatum Kütz.	Kütz.	species	Brazil	Espirito Santo	APA Costa das Algas			//	RB01401781	RB	G. M. Amado-Filho	J.M.C. Nunes	https://fest.org.br/projetos/programa-de-monitoramento-da-biodiversidade-ambiental-pmba/	https://catalogo-ucs-brasil.jbrj.gov.br/
Plantae	Ochrophyta	Phaeophyceae	Fucales	Sargassaceae	Sargassum	hystrix		Sargassum hystrix J.Agardh	J.Agardh	species	Brazil	Espirito Santo	APA Costa das Algas	-20.0797	-40.1736	2019-05-22	RB01472550	RB	R.G. Bahia	J.M.C. Nunes	https://fest.org.br/projetos/programa-de-monitoramento-da-biodiversidade-ambiental-pmba/	https://catalogo-ucs-brasil.jbrj.gov.br/
Plantae	Ochrophyta	Phaeophyceae	Fucales	Sargassaceae	Sargassum	platycarpum		Sargassum platycarpum Mont.	Mont.	species	Brazil	Espirito Santo	APA Costa das Algas			//	EAC0004896	EAS	A.C.M. Fortes		https://fest.org.br/projetos/programa-de-monitoramento-da-biodiversidade-ambiental-pmba/	https://catalogo-ucs-brasil.jbrj.gov.br/
Plantae	Ochrophyta	Phaeophyceae	Fucales	Sargassaceae	Sargassum	polyceratium		Sargassum polyceratium Mont.	Mont.	species	Brazil	Espirito Santo	APA Costa das Algas			//	RB01401775	RB	G. M. Amado-Filho	J.M.C. Nunes	https://fest.org.br/projetos/programa-de-monitoramento-da-biodiversidade-ambiental-pmba/	https://catalogo-ucs-brasil.jbrj.gov.br/
Plantae	Ochrophyta	Phaeophyceae	Fucales	Sargassaceae	Sargassum	ramifolium		Sargassum ramifolium Kütz.	Kütz.	species	Brazil	Espirito Santo	APA Costa das Algas			//	RB01401777	RB	G. M. Amado-Filho	J.M.C. Nunes	https://fest.org.br/projetos/programa-de-monitoramento-da-biodiversidade-ambiental-pmba/	https://catalogo-ucs-brasil.jbrj.gov.br/
Plantae	Ochrophyta	Phaeophyceae	Fucales	Sargassaceae	Sargassum	cymosum		Sargassum cymosum C. Agardh	C. Agardh	species	Brazil	Espirito Santo	APA Costa das Algas			//	RB01401782	RB	G. M. Amado-Filho	J.M.C. Nunes	https://fest.org.br/projetos/programa-de-monitoramento-da-biodiversidade-ambiental-pmba/	https://catalogo-ucs-brasil.jbrj.gov.br/
Plantae	Ochrophyta	Phaeophyceae	Fucales	Sargassaceae	Sargassum	stenophyllum		Sargassum stenophyllum Mart.	Mart.	species	Brazil	Espirito Santo	APA Costa das Algas			//	RB01401778	RB	G. M. Amado-Filho	J.M.C. Nunes	https://fest.org.br/projetos/programa-de-monitoramento-da-biodiversidade-ambiental-pmba/	https://catalogo-ucs-brasil.jbrj.gov.br/
Plantae	Ochrophyta	Phaeophyceae	Fucales	Sargassaceae	Sargassum	vulgare		Sargassum vulgare C.Agardh	C.Agardh	species	Brazil	Espirito Santo	APA Costa das Algas			//	RB01401774	RB	G. M. Amado-Filho	J.M.C. Nunes	https://fest.org.br/projetos/programa-de-monitoramento-da-biodiversidade-ambiental-pmba/	https://catalogo-ucs-brasil.jbrj.gov.br/
Plantae	Ochrophyta	Phaeophyceae	Sphacelariales	Sphacelariaceae	Sphacelaria	brachygona		Sphacelaria brachygona Mont.	Mont.	species	Brazil	Espirito Santo	APA Costa das Algas			//	SP 318083	SP	S.M.P.B. Guimarães		https://fest.org.br/projetos/programa-de-monitoramento-da-biodiversidade-ambiental-pmba/	https://catalogo-ucs-brasil.jbrj.gov.br/
Plantae	Ochrophyta	Phaeophyceae	Sphacelariales	Sphacelariaceae	Sphacelaria	rigidula		Sphacelaria rigidula Kütz.	Kütz.	species	Brazil	Espirito Santo	APA Costa das Algas	-19.9208	-40.1014	2019-05-20	RB01472449	RB	R.G. Bahia	J.M.C. Nunes	https://fest.org.br/projetos/programa-de-monitoramento-da-biodiversidade-ambiental-pmba/	https://catalogo-ucs-brasil.jbrj.gov.br/
Plantae	Rhodophyta	Florideophyceae	Ceramiales	Callthamniaceae	Aglaothamnion	felipponei		Aglaothamnion felipponei (M.Howe) N.Aponte et al.	(M.Howe) N.Aponte et al.	species	Brazil	Espirito Santo	APA Costa das Algas			2006-06-10	RFA21679	RFA	C.A.G. Nassar		https://fest.org.br/projetos/programa-de-monitoramento-da-biodiversidade-ambiental-pmba/	https://catalogo-ucs-brasil.jbrj.gov.br/
Plantae	Rhodophyta	Florideophyceae	Ceramiales	Callthamniaceae	Aglaothamnion	hervey		Aglaothamnion hervey (M.Howe) N.Aponte et al.	(M.Howe) N.Aponte et al.	species	Brazil	Espirito Santo	APA Costa das Algas	-20.0797	-40.1736	2019-05-22	RB01472563	RB	R.G. Bahia	J.M.C. Nunes	https://fest.org.br/projetos/programa-de-monitoramento-da-biodiversidade-ambiental-pmba/	https://catalogo-ucs-brasil.jbrj.gov.br/
Plantae	Rhodophyta	Florideophyceae	Ceramiales	Callthamniaceae	Spyridia	hypnoides		Spyridia hypnoides (Bory) Papenf.	(Bory) Papenf.	species	Brazil	Espirito Santo	APA Costa das Algas			//	SP 336118	SP	S.M.P.B. Guimarães		https://fest.org.br/projetos/programa-de-monitoramento-da-biodiversidade-ambiental-pmba/	https://catalogo-ucs-brasil.jbrj.gov.br/
Plantae	Rhodophyta	Florideophyceae	Ceramiales	Callthamniaceae	Spyridia	filamentosa		Spyridia filamentosa (Wulfen) Harv.	(Wulfen) Harv.	species	Brazil	Espirito Santo	APA Costa das Algas	-19.9006	-40.0911	2018-09-23	RB01473710	RB	R.G. Bahia	J.M.C. Nunes	https://fest.org.br/projetos/programa-de-monitoramento-da-biodiversidade-ambiental-pmba/	https://catalogo-ucs-brasil.jbrj.gov.br/
Plantae	Rhodophyta	Florideophyceae	Ceramiales	Callthamniaceae	Spyridia	hypnoides		Spyridia hypnoides (Bory) Papenf.	(Bory) Papenf.	species	Brazil	Espirito Santo	APA Costa das Algas			//	SP 356309	SP	S.M.P.B. Guimarães		https://fest.org.br/projetos/programa-de-monitoramento-da-biodiversidade-ambiental-pmba/	https://catalogo-ucs-brasil.jbrj.gov.br/
Plantae	Rhodophyta	Florideophyceae	Ceramiales	Caulacanthaceae	Catenella	caespitosa		Catenella caespitosa (With.) L.M.Irvine in Parke & Dixon	(With.) L.M.Irvine in Parke & Dixon	species	Brazil	Espirito Santo	APA Costa das Algas			//	SP 294836	SP	S.M.P.B. Guimarães		https://fest.org.br/projetos/programa-de-monitoramento-da-biodiversidade-ambiental-pmba/	https://catalogo-ucs-brasil.jbrj.gov.br/
Plantae	Rhodophyta	Florideophyceae	Ceramiales	Ceramiaceae	Centroceras	gasparrinii		Centroceras gasparrinii (Menegh.) Kutz.	(Menegh.) Kutz.	species	Brazil	Espirito Santo	APA Costa das Algas	-20.0372	-40.1728	2019-01-21	RB01473111	RB	R.G. Bahia	J. M. C. Nunes	https://fest.org.br/projetos/programa-de-monitoramento-da-biodiversidade-ambiental-pmba/	https://catalogo-ucs-brasil.jbrj.gov.br/
Plantae	Rhodophyta	Florideophyceae	Ceramiales	Ceramiaceae	Ceramium	braziliense		Ceramium Braziliense A.B.Joly	A.B.Joly	species	Brazil	Espirito Santo	APA Costa das Algas			//	SPF 335829	SPF	S.M.P.B. Guimarães		https://fest.org.br/projetos/programa-de-monitoramento-da-biodiversidade-ambiental-pmba/	https://catalogo-ucs-brasil.jbrj.gov.br/
Plantae	Rhodophyta	Florideophyceae	Ceramiales	Ceramiaceae	Ceramium	brevizonatum	var. caraibicum	Ceramium brevizonatum var. caraibicum H.E.Petersen & Børgesen	H.E.Petersen & Børgesen	species	Brazil	Espirito Santo	APA Costa das Algas	-19.9208	-40.1014	2019-05-20	RB01472450	RB	R.G. Bahia	J.M.C. Nunes	https://fest.org.br/projetos/programa-de-monitoramento-da-biodiversidade-ambiental-pmba/	https://catalogo-ucs-brasil.jbrj.gov.br/
Plantae	Rhodophyta	Florideophyceae	Ceramiales	Ceramiaceae	Ceramium	luetzelburgii		Ceramium luetzelburgii O.C.Schmidt	O.C.Schmidt	species	Brazil	Espirito Santo	APA Costa das Algas	-19.9306	-40.1164	2018-01-17	RB01474303	RB	R.G. Bahia	J.M.C. Nunes	https://fest.org.br/projetos/programa-de-monitoramento-da-biodiversidade-ambiental-pmba/	https://catalogo-ucs-brasil.jbrj.gov.br/
Plantae	Rhodophyta	Florideophyceae	Ceramiales	Ceramiaceae	Gayliella	dawsonii		Gayliella dawsonii (A.B. Joly) Barros-Barreto & F.P. Gomes	(A.B. Joly) Barros-Barreto & F.P. Gomes	species	Brazil	Espirito Santo	APA Costa das Algas	-20.0797	-40.1736	2019-05-22	RB01474300	RB	R.G. Bahia	J.M.C. Nunes	https://fest.org.br/projetos/programa-de-monitoramento-da-biodiversidade-ambiental-pmba/	https://catalogo-ucs-brasil.jbrj.gov.br/
Plantae	Rhodophyta	Florideophyceae	Ceramiales	Delesseriaceae	Acrosorium	ciliolatum		Acrosorium ciliolatum (Harv.) Kylin	(Harv.) Kylin	species	Brazil	Espirito Santo	APA Costa das Algas	-19.9006	-40.0911	2019-01-22	RB01472561	RB	R.G. Bahia	J.M.C. Nunes	https://fest.org.br/projetos/programa-de-monitoramento-da-biodiversidade-ambiental-pmba/	https://catalogo-ucs-brasil.jbrj.gov.br/
Plantae	Rhodophyta	Florideophyceae	Ceramiales	Delesseriaceae	Acrosorium	ciliolatum		Acrosorium ciliolatum (Harv.) Kylin	(Harv.) Kylin	species	Brazil	Espirito Santo	APA Costa das Algas	-19.9006	-40.0911	2019-01-22	RB01472561	RB	R.G. Bahia	J.M.C. Nunes	https://fest.org.br/projetos/programa-de-monitoramento-da-biodiversidade-ambiental-pmba/	https://catalogo-ucs-brasil.jbrj.gov.br/
Plantae	Rhodophyta	Florideophyceae	Ceramiales	Delesseriaceae	Caloglossa	leprieurii		Caloglossa leprieurii (Mont.) G.Martens	(Mont.) G.Martens	species	Brazil	Espirito Santo	APA Costa das Algas			//	SP 294832	SP	S.M.P.B. Guimarães		https://fest.org.br/projetos/programa-de-monitoramento-da-biodiversidade-ambiental-pmba/	https://catalogo-ucs-brasil.jbrj.gov.br/
Plantae	Rhodophyta	Florideophyceae	Ceramiales	Delesseriaceae	Cryptopleura	crispa		Cryptopleura crispa Kylin	Kylin	species	Brazil	Espirito Santo	APA Costa das Algas			//	SPF 26963	SPF	R.P. Furtado		https://fest.org.br/projetos/programa-de-monitoramento-da-biodiversidade-ambiental-pmba/	https://catalogo-ucs-brasil.jbrj.gov.br/
Plantae	Rhodophyta	Florideophyceae	Ceramiales	Delesseriaceae	Dasya	corymbifera		Dasya corymbifera J.Agardh	J.Agardh	species	Brazil	Espirito Santo	APA Costa das Algas	-19.9006	-40.0911	2018-09-23	RB01473721	RB	R.G. Bahia	J.M.C. Nunes	https://fest.org.br/projetos/programa-de-monitoramento-da-biodiversidade-ambiental-pmba/	https://catalogo-ucs-brasil.jbrj.gov.br/
Plantae	Rhodophyta	Florideophyceae	Ceramiales	Delesseriaceae	Dasya	rigidula		Dasya rigidula (Kütz.) Ardiss.	(Kütz.) Ardiss.	species	Brazil	Espirito Santo	APA Costa das Algas	-19.9006	-40.0911	2018-09-23	RB01473722	RB	R.G. Bahia	J.M.C. Nunes	https://fest.org.br/projetos/programa-de-monitoramento-da-biodiversidade-ambiental-pmba/	https://catalogo-ucs-brasil.jbrj.gov.br/
Plantae	Rhodophyta	Florideophyceae	Ceramiales	Delesseriaceae	Dictyurus	occidentalis		Dictyurus occidentalis J.Agardh	J.Agardh	species	Brazil	Espirito Santo	APA Costa das Algas	-20.0797	-40.1736	2019-01-23	RB01472547	RB	R.G. Bahia	J.M.C. Nunes	https://fest.org.br/projetos/programa-de-monitoramento-da-biodiversidade-ambiental-pmba/	https://catalogo-ucs-brasil.jbrj.gov.br/
Plantae	Rhodophyta	Florideophyceae	Ceramiales	Delesseriaceae	Heterosiphonia	crispella		Heterosiphonia crispella (C.Agardh) M.J.Wynne	(C.Agardh) M.J.Wynne	species	Brazil	Espirito Santo	APA Costa das Algas	-19.9208	-40.1014	2019-05-20	RB01473712	RB	R.G. Bahia	J.M.C. Nunes	https://fest.org.br/projetos/programa-de-monitoramento-da-biodiversidade-ambiental-pmba/	https://catalogo-ucs-brasil.jbrj.gov.br/
Plantae	Rhodophyta	Florideophyceae	Ceramiales	Delesseriaceae	Heterosiphonia	gibbesii		Heterosiphonia gibbesii (Harv.) Falkenb.	(Harv.) Falkenb.	species	Brazil	Espirito Santo	APA Costa das Algas	-19.9	-40.0922	2018-09-23	RB01402171	RB	G. M. Amado-Filho	J.M.C. Nunes	https://fest.org.br/projetos/programa-de-monitoramento-da-biodiversidade-ambiental-pmba/	https://catalogo-ucs-brasil.jbrj.gov.br/
Plantae	Rhodophyta	Florideophyceae	Ceramiales	Rhodomelaceae	Acanthophora	spicifera		Acanthophora spicifera (M.Vahl) Børgesen	(M.Vahl) Børgesen	species	Brazil	Espirito Santo	APA Costa das Algas	-19.9717	-40.1367	2019-05-21	RB01472439	RB	R.G. Bahia	J.M.C. Nunes	https://fest.org.br/projetos/programa-de-monitoramento-da-biodiversidade-ambiental-pmba/	https://catalogo-ucs-brasil.jbrj.gov.br/
Plantae	Rhodophyta	Florideophyceae	Ceramiales	Rhodomelaceae	Alsidium	oliveiranum		Alsidium oliveiranum S.M.Guimarães & M.T.Fujii	S.M.Guimarães & M.T.Fujii	species	Brazil	Espirito Santo	APA Costa das Algas			//	SP 470448	SP	S.M.P.B. Guimarães,		https://fest.org.br/projetos/programa-de-monitoramento-da-biodiversidade-ambiental-pmba/	https://catalogo-ucs-brasil.jbrj.gov.br/
Plantae	Rhodophyta	Florideophyceae	Ceramiales	Rhodomelaceae	Alsidium	seaforthii		Alsidium seaforthii (Turner) J.Agardh	(Turner) J.Agardh	species	Brazil	Espirito Santo	APA Costa das Algas	-19.9717	-40.1367	2019-05-21	RB01472444	RB	R.G. Bahia	J.M.C. Nunes	https://fest.org.br/projetos/programa-de-monitoramento-da-biodiversidade-ambiental-pmba/	https://catalogo-ucs-brasil.jbrj.gov.br/
Plantae	Rhodophyta	Florideophyceae	Ceramiales	Rhodomelaceae	Bostrychia	tenella		Bostrychia tenella (J.V.Lamour.) J.Agardh	(J.V.Lamour.) J.Agardh	species	Brazil	Espirito Santo	APA Costa das Algas	-19.9306	-40.1164	2019-05-19	RB01472572	RB	R.G. Bahia	J.M.C. Nunes	https://fest.org.br/projetos/programa-de-monitoramento-da-biodiversidade-ambiental-pmba/	https://catalogo-ucs-brasil.jbrj.gov.br/
Plantae	Rhodophyta	Florideophyceae	Ceramiales	Rhodomelaceae	Bostrychia	montagnei		Bostrychia montagnei (Huds.) Mont.	(Huds.) Mont.	species	Brazil	Espirito Santo	APA Costa das Algas			//	JPB0012692	JPB	A. I. Kanagawa		https://fest.org.br/projetos/programa-de-monitoramento-da-biodiversidade-ambiental-pmba/	https://catalogo-ucs-brasil.jbrj.gov.br/
Plantae	Rhodophyta	Florideophyceae	Ceramiales	Rhodomelaceae	Bostrychia	radicans		Bostrychia radicans (Mont.) Mont.	(Mont.) Mont.	species	Brazil	Espirito Santo	APA Costa das Algas			//	SP 294858	SP	S.M.P.B. Guimarães		https://fest.org.br/projetos/programa-de-monitoramento-da-biodiversidade-ambiental-pmba/	https://catalogo-ucs-brasil.jbrj.gov.br/
Plantae	Rhodophyta	Florideophyceae	Ceramiales	Rhodomelaceae	Bostrychia	montagnei		Bostrychia montagnei (Huds.) Mont.	(Huds.) Mont.	species	Brazil	Espirito Santo	APA Costa das Algas			//	CESJ014830	CESJ	L. Krieger		https://fest.org.br/projetos/programa-de-monitoramento-da-biodiversidade-ambiental-pmba/	https://catalogo-ucs-brasil.jbrj.gov.br/
Plantae	Rhodophyta	Florideophyceae	Ceramiales	Rhodomelaceae	Bostrychia	tenella		Bostrychia tenella (J.V.Lamour.) J.Agardh	(J.V.Lamour.) J.Agardh	species	Brazil	Espirito Santo	APA Costa das Algas	-20.0336	-40.1669	2018-09-27	RB01402142	RB	G. M. Amado-Filho	J.M.C. Nunes	https://fest.org.br/projetos/programa-de-monitoramento-da-biodiversidade-ambiental-pmba/	https://catalogo-ucs-brasil.jbrj.gov.br/
Plantae	Rhodophyta	Florideophyceae	Ceramiales	Rhodomelaceae	Bryocladia	Bryocladia		Bryocladia cuspidata (J.Agardh) De Toni	cuspidata (J.Agardh) De Toni	species	Brazil	Espirito Santo	APA Costa das Algas	-19.9717	-40.1367	2019-01-18	RB01490110	RB	R.G. Bahia	J.M.C. Nunes	https://fest.org.br/projetos/programa-de-monitoramento-da-biodiversidade-ambiental-pmba/	https://catalogo-ucs-brasil.jbrj.gov.br/
Plantae	Rhodophyta	Florideophyceae	Ceramiales	Rhodomelaceae	Chondria	capillaris		Chondria capillaris (Huds.) M.J. Wynne	(Huds.) M.J. Wynne	species	Brazil	Espirito Santo	APA Costa das Algas			//	SP 365526	SP	M.T.Fujii		https://fest.org.br/projetos/programa-de-monitoramento-da-biodiversidade-ambiental-pmba/	https://catalogo-ucs-brasil.jbrj.gov.br/
Plantae	Rhodophyta	Florideophyceae	Ceramiales	Rhodomelaceae	Chondria	littoralis		Chondria littoralis Harv.	Harv.	species	Brazil	Espirito Santo	APA Costa das Algas			//	SP 365526	SP	M.T.Fujii		https://fest.org.br/projetos/programa-de-monitoramento-da-biodiversidade-ambiental-pmba/	https://catalogo-ucs-brasil.jbrj.gov.br/
Plantae	Rhodophyta	Florideophyceae	Ceramiales	Rhodomelaceae	Chondria	sedifolia		Chondria sedifolia Harv.	Harv.	species	Brazil	Espirito Santo	APA Costa das Algas			//	SP 365477	SP	M.T.Fujii		https://fest.org.br/projetos/programa-de-monitoramento-da-biodiversidade-ambiental-pmba/	https://catalogo-ucs-brasil.jbrj.gov.br/
Plantae	Rhodophyta	Florideophyceae	Ceramiales	Rhodomelaceae	Dipterosiphonia	dendritica		Dipterosiphonia dendritica (C.Agardh) F.Schmitz	(C.Agardh) F.Schmitz	species	Brazil	Espirito Santo	APA Costa das Algas	-19.9208	-40.1014	2019-01-18	RB01474302	RB	R.G. Bahia	J.M.C. Nunes	https://fest.org.br/projetos/programa-de-monitoramento-da-biodiversidade-ambiental-pmba/	https://catalogo-ucs-brasil.jbrj.gov.br/
Plantae	Rhodophyta	Florideophyceae	Ceramiales	Rhodomelaceae	Herposiphonia	nuda		Herposiphonia nuda Hollenb.	Hollenb.	species	Brazil	Espirito Santo	APA Costa das Algas	-19.9006	-40.0911	2018-09-23	RB01473719	RB	R.G. Bahia	J.M.C. Nunes	https://fest.org.br/projetos/programa-de-monitoramento-da-biodiversidade-ambiental-pmba/	https://catalogo-ucs-brasil.jbrj.gov.br/
Plantae	Rhodophyta	Florideophyceae	Ceramiales	Rhodomelaceae	Herposiphonia	secunda		Herposiphonia secunda (C.Agardh) Ambronn	(C.Agardh) Ambronn	species	Brazil	Espirito Santo	APA Costa das Algas	-20.0347	-40.1589	2019-05-25	RB01472461	RB	R.G. Bahia	J.M.C. Nunes	https://fest.org.br/projetos/programa-de-monitoramento-da-biodiversidade-ambiental-pmba/	https://catalogo-ucs-brasil.jbrj.gov.br/
Plantae	Rhodophyta	Florideophyceae	Ceramiales	Rhodomelaceae	Herposiphonia	tenella		Herposiphonia tenella (C. Agardh) Ambronn	(C. Agardh) Ambronn	species	Brazil	Espirito Santo	APA Costa das Algas	-19.9006	-40.0911	2018-09-23	RB01473719	RB	R.G. Bahia	J.M.C. Nunes	https://fest.org.br/projetos/programa-de-monitoramento-da-biodiversidade-ambiental-pmba/	https://catalogo-ucs-brasil.jbrj.gov.br/
Plantae	Rhodophyta	Florideophyceae	Ceramiales	Rhodomelaceae	Laurencia	aldingensis		Laurencia aldingensis Y. Saito & Womersley	Y. Saito & Womersley	species	Brazil	Espirito Santo	APA Costa das Algas			//	SP 400755	SP	M.T. Fujii		https://fest.org.br/projetos/programa-de-monitoramento-da-biodiversidade-ambiental-pmba/	https://catalogo-ucs-brasil.jbrj.gov.br/
Plantae	Rhodophyta	Florideophyceae	Ceramiales	Rhodomelaceae	Laurencia	dendroidea		Laurencia dendroidea J.Agardh	J.Agardh	species	Brazil	Espirito Santo	APA Costa das Algas	-19.9208	-40.1014	2019-05-20	RB01472451	RB	R.G. Bahia	J.M.C. Nunes	https://fest.org.br/projetos/programa-de-monitoramento-da-biodiversidade-ambiental-pmba/	https://catalogo-ucs-brasil.jbrj.gov.br/
Plantae	Rhodophyta	Florideophyceae	Ceramiales	Rhodomelaceae	Laurencia	catarinensis		Laurencia catarinensis Cord.-Mar. & M.T.Fujii	Cord.-Mar. & M.T.Fujii	species	Brazil	Espirito Santo	APA Costa das Algas			//	SP 295092	SP	M.T. Fujii		https://fest.org.br/projetos/programa-de-monitoramento-da-biodiversidade-ambiental-pmba/	https://catalogo-ucs-brasil.jbrj.gov.br/
Plantae	Rhodophyta	Florideophyceae	Ceramiales	Rhodomelaceae	Laurencia	dendroidea		Laurencia dendroidea J.Agardh	J.Agardh	species	Brazil	Espirito Santo	APA Costa das Algas	-19.9717	-40.1367	2019-05-21	RB01472434	RB	R.G. Bahia	J.M.C. Nunes	https://fest.org.br/projetos/programa-de-monitoramento-da-biodiversidade-ambiental-pmba/	https://catalogo-ucs-brasil.jbrj.gov.br/
Plantae	Rhodophyta	Florideophyceae	Ceramiales	Rhodomelaceae	Laurencia	dendroidea		Laurencia dendroidea J. Agardh	J. Agardh	species	Brazil	Espirito Santo	APA Costa das Algas			//	SP 295134	SP	E.J.P. Gilberto		https://fest.org.br/projetos/programa-de-monitoramento-da-biodiversidade-ambiental-pmba/	https://catalogo-ucs-brasil.jbrj.gov.br/
Plantae	Rhodophyta	Florideophyceae	Ceramiales	Rhodomelaceae	Laurencia	longiramea		Laurencia longiramea Cassano, G.N.Santos, J.M.C.Nunes, M.C.Oliveira & M.T.Fujii	Cassano, G.N.Santos, J.M.C.Nunes, M.C.Oliveira & M.T.Fujii	species	Brazil	Espirito Santo	APA Costa das Algas			//	SPF 58099	SPF	M.T. Fujii		https://fest.org.br/projetos/programa-de-monitoramento-da-biodiversidade-ambiental-pmba/	https://catalogo-ucs-brasil.jbrj.gov.br/
Plantae	Rhodophyta	Florideophyceae	Ceramiales	Rhodomelaceae	Laurencia	oliveirana		Laurencia oliveirana Yonesh.	Yonesh.	species	Brazil	Espirito Santo	APA Costa das Algas	-19.9306	-40.1164	2018-01-17	RB01474303	RB	R.G. Bahia	J.M.C. Nunes	https://fest.org.br/projetos/programa-de-monitoramento-da-biodiversidade-ambiental-pmba/	https://catalogo-ucs-brasil.jbrj.gov.br/
Plantae	Rhodophyta	Florideophyceae	Ceramiales	Rhodomelaceae	Laurencia	dendroidea		Laurencia dendroidea J. Agardh	J. Agardh	species	Brazil	Espirito Santo	APA Costa das Algas			//	SP 295084	SP	M.T. Fujii		https://fest.org.br/projetos/programa-de-monitoramento-da-biodiversidade-ambiental-pmba/	https://catalogo-ucs-brasil.jbrj.gov.br/
Plantae	Rhodophyta	Florideophyceae	Ceramiales	Rhodomelaceae	Laurencia	translucida		Laurencia translucida M.T.Fujii & Cord.-Mar.	M.T.Fujii & Cord.-Mar.	species	Brazil	Espirito Santo	APA Costa das Algas			//	US01055978	US	M.C. Marino		https://fest.org.br/projetos/programa-de-monitoramento-da-biodiversidade-ambiental-pmba/	https://catalogo-ucs-brasil.jbrj.gov.br/
Plantae	Rhodophyta	Florideophyceae	Ceramiales	Rhodomelaceae	Laurencia	venusta		Laurencia venusta Yamada	Yamada	species	Brazil	Espirito Santo	APA Costa das Algas			//	SP 365542	SP	S.M.P.B.Guimarães		https://fest.org.br/projetos/programa-de-monitoramento-da-biodiversidade-ambiental-pmba/	https://catalogo-ucs-brasil.jbrj.gov.br/
Plantae	Rhodophyta	Florideophyceae	Ceramiales	Rhodomelaceae	Melanothamnus	ferulaceus		Melanothamnus ferulaceus (Suhr ex J.Agardh) Díaz-Tapia & Maggs	(Suhr ex J.Agardh) Díaz-Tapia & Maggs	species	Brazil	Espirito Santo	APA Costa das Algas	-20.0797	-40.1736	2019-05-22	RB01474300	RB	R.G. Bahia	J.M.C. Nunes	https://fest.org.br/projetos/programa-de-monitoramento-da-biodiversidade-ambiental-pmba/	https://catalogo-ucs-brasil.jbrj.gov.br/
Plantae	Rhodophyta	Florideophyceae	Ceramiales	Rhodomelaceae	Osmundaria	obtusiloba		Osmundaria obtusiloba (C.Agardh) R.E.Norris	(C.Agardh) R.E.Norris	species	Brazil	Espirito Santo	APA Costa das Algas			//	RB01402090	RB	G. M. Amado-Filho		https://fest.org.br/projetos/programa-de-monitoramento-da-biodiversidade-ambiental-pmba/	https://catalogo-ucs-brasil.jbrj.gov.br/
Plantae	Rhodophyta	Florideophyceae	Ceramiales	Rhodomelaceae	Palisada	corallopsis		Palisada corallopsis (Mont.) Sentíes, M.T. Fujii & Díaz-Larrea	(Mont.) Sentíes, M.T. Fujii & Díaz-Larrea	species	Brazil	Espirito Santo	APA Costa das Algas	-20.0797	-40.1736	2018-09-22	RB01473717	RB	R.G. Bahia	J.M.C. Nunes	https://fest.org.br/projetos/programa-de-monitoramento-da-biodiversidade-ambiental-pmba/	https://catalogo-ucs-brasil.jbrj.gov.br/
Plantae	Rhodophyta	Florideophyceae	Ceramiales	Rhodomelaceae	Palisada	flagellifera		Palisada flagellifera (J.Agardh) K.W.Nam	(J.Agardh) K.W.Nam	species	Brazil	Espirito Santo	APA Costa das Algas			//	SP 295117	SP	M.T. Fujii		https://fest.org.br/projetos/programa-de-monitoramento-da-biodiversidade-ambiental-pmba/	https://catalogo-ucs-brasil.jbrj.gov.br/
Plantae	Rhodophyta	Florideophyceae	Ceramiales	Rhodomelaceae	Palisada	furcata		Palisada furcata (Cord.-Mar.& M.T. Fujii) Cassano & M.T. Fujii	(Cord.-Mar.& M.T. Fujii) Cassano & M.T. Fujii	species	Brazil	Espirito Santo	APA Costa das Algas	-19.9717	-40.1367	2019-05-21	RB01472446	RB	R.G. Bahia	J.M.C. Nunes	https://fest.org.br/projetos/programa-de-monitoramento-da-biodiversidade-ambiental-pmba/	https://catalogo-ucs-brasil.jbrj.gov.br/
Plantae	Rhodophyta	Florideophyceae	Ceramiales	Rhodomelaceae	Palisada	perforata		Palisada perforata (Bory) K.W.Nam	(Bory) K.W.Nam	species	Brazil	Espirito Santo	APA Costa das Algas			//	RB01472452	RB	R.G. Bahia		https://fest.org.br/projetos/programa-de-monitoramento-da-biodiversidade-ambiental-pmba/	https://catalogo-ucs-brasil.jbrj.gov.br/
Plantae	Rhodophyta	Florideophyceae	Ceramiales	Rhodomelaceae	Polysiphonia	sertularioides		Neosiphonia sertularioides (Gratel.) K.W.Nam & P.J.Kang	(Gratel.) K.W.Nam & P.J.Kang	species	Brazil	Espirito Santo	APA Costa das Algas	-19.9006	-40.0911	2019-01-22	RB01474304	RB	R.G. Bahia	J.M.C. Nunes	https://fest.org.br/projetos/programa-de-monitoramento-da-biodiversidade-ambiental-pmba/	https://catalogo-ucs-brasil.jbrj.gov.br/
Plantae	Rhodophyta	Florideophyceae	Ceramiales	Wrangeliaceae	Anotrichium	Anotrichium		Anotrichium elongatum (Harvey) Baldock	elongatum (Harvey) Baldock	species	Brazil	Espirito Santo	APA Costa das Algas			//	SP 318211	SP	S.M.P.B. Guimarães		https://fest.org.br/projetos/programa-de-monitoramento-da-biodiversidade-ambiental-pmba/	https://catalogo-ucs-brasil.jbrj.gov.br/
Plantae	Rhodophyta	Florideophyceae	Ceramiales	Wrangeliaceae	Griffithsia	schousboei		Griffithsia schousboei Mont.	Mont.	species	Brazil	Espirito Santo	APA Costa das Algas	-19.9997	-40.1469	2018-09-25	RB01473716	RB	R.G. Bahia	J.M.C. Nunes	https://fest.org.br/projetos/programa-de-monitoramento-da-biodiversidade-ambiental-pmba/	https://catalogo-ucs-brasil.jbrj.gov.br/
Plantae	Rhodophyta	Florideophyceae	Ceramiales	Wrangeliaceae	Haloplegma	duperreyi		Haloplegma duperreyi Mont.	Mont.	species	Brazil	Espirito Santo	APA Costa das Algas	-20.095	-39.8242	2018-11-13	RB01472576	RB	R.G. Bahia	J.M.C. Nunes	https://fest.org.br/projetos/programa-de-monitoramento-da-biodiversidade-ambiental-pmba/	https://catalogo-ucs-brasil.jbrj.gov.br/
Plantae	Rhodophyta	Florideophyceae	Ceramiales	Wrangeliaceae	Wrangelia	argus		Wrangelia argus (Mont.) Mont.	(Mont.) Mont.	species	Brazil	Espirito Santo	APA Costa das Algas	-19.9306	-40.1164	2019-05-19	RB01472564	RB	R.G. Bahia	J.M.C. Nunes	https://fest.org.br/projetos/programa-de-monitoramento-da-biodiversidade-ambiental-pmba/	https://catalogo-ucs-brasil.jbrj.gov.br/
Plantae	Rhodophyta	Florideophyceae	Ceramiales	Wrangeliaceae	Wrangelia	penicillata		Wrangelia penicillata (C.Agardh) C.Agardh	(C.Agardh) C.Agardh	species	Brazil	Espirito Santo	APA Costa das Algas			//	SP 336256	SP	S.M.P.B.Guimarães		https://fest.org.br/projetos/programa-de-monitoramento-da-biodiversidade-ambiental-pmba/	https://catalogo-ucs-brasil.jbrj.gov.br/
Plantae	Rhodophyta	Florideophyceae	Coralinalles	Corallinaceae	Arthrocardia	variabilis		Arthrocardia variabilis (Harv.) Weber Bosse	(Harv.) Weber Bosse	species	Brazil	Espirito Santo	APA Costa das Algas			//	HUEFS0036166	HUEFS	N.Y.Tomita		https://fest.org.br/projetos/programa-de-monitoramento-da-biodiversidade-ambiental-pmba/	https://catalogo-ucs-brasil.jbrj.gov.br/
Plantae	Rhodophyta	Florideophyceae	Coralinalles	Corallinaceae	Arthrocardia	variabilis		Arthrocardia variabilis (Harv.) Weber Bosse	(Harv.) Weber Bosse	species	Brazil	Espirito Santo	APA Costa das Algas			//	FLOR0064743	FLOR	L.A.F. Lucena		https://fest.org.br/projetos/programa-de-monitoramento-da-biodiversidade-ambiental-pmba/	https://catalogo-ucs-brasil.jbrj.gov.br/
Plantae	Rhodophyta	Florideophyceae	Coralinalles	Corallinaceae	Arthrocardia	variabilis		Arthrocardia variabilis (Harvey) Weber Bosse	(Harvey) Weber Bosse	species	Brazil	Espirito Santo	APA Costa das Algas	-19.9208	-40.1014	2019-01-22	RB01472556	RB	R.G. Bahia	J.M.C. Nunes	https://fest.org.br/projetos/programa-de-monitoramento-da-biodiversidade-ambiental-pmba/	https://catalogo-ucs-brasil.jbrj.gov.br/
Plantae	Rhodophyta	Florideophyceae	Coralinalles	Corallinaceae	Corallina	officinalis		Corallina officinalis Linnaeus	Linnaeus	species	Brazil	Espirito Santo	APA Costa das Algas	-20.0797	-40.1736	2019-01-23	RB01472574	RB	R.G. Bahia	J.M.C. Nunes	https://fest.org.br/projetos/programa-de-monitoramento-da-biodiversidade-ambiental-pmba/	https://catalogo-ucs-brasil.jbrj.gov.br/
Plantae	Rhodophyta	Florideophyceae	Coralinalles	Corallinaceae	Corallina	officinalis		Corallina officinalis Linnaeus	Linnaeus	species	Brazil	Espirito Santo	APA Costa das Algas			//	RB01472430	RB	R.G. Bahia		https://fest.org.br/projetos/programa-de-monitoramento-da-biodiversidade-ambiental-pmba/	https://catalogo-ucs-brasil.jbrj.gov.br/
Plantae	Rhodophyta	Florideophyceae	Coralinalles	Corallinaceae	Jania	capillacea		Jania capillacea Harv.	Harv.	species	Brazil	Espirito Santo	APA Costa das Algas			//	FLOR0064784	FLOR	L.A.F. Lucena		https://fest.org.br/projetos/programa-de-monitoramento-da-biodiversidade-ambiental-pmba/	https://catalogo-ucs-brasil.jbrj.gov.br/
Plantae	Rhodophyta	Florideophyceae	Coralinalles	Corallinaceae	Jania	crassa		Jania crassa J.V.Lamour.	J.V.Lamour.	species	Brazil	Espirito Santo	APA Costa das Algas			//	HUEFS0039942	HUEFS	C.W.N. Moura		https://fest.org.br/projetos/programa-de-monitoramento-da-biodiversidade-ambiental-pmba/	https://catalogo-ucs-brasil.jbrj.gov.br/
Plantae	Rhodophyta	Florideophyceae	Coralinalles	Corallinaceae	Jania	cubensis		Jania cubensis Montagne ex Kützing	Montagne ex Kützing	species	Brazil	Espirito Santo	APA Costa das Algas	-20.0797	-40.1736	2019-05-22	RB01472457	RB	R.G. Bahia	J.M.C. Nunes	https://fest.org.br/projetos/programa-de-monitoramento-da-biodiversidade-ambiental-pmba/	https://catalogo-ucs-brasil.jbrj.gov.br/
Plantae	Rhodophyta	Florideophyceae	Coralinalles	Corallinaceae	Jania	pedunculata		Jania pedunculata var. adhaerens (J.V.Lamouroux) A.S.Harvey, Woelkerling & Reviers	var. adhaerens (J.V.Lamouroux) A.S.Harvey, Woelkerling & Reviers	species	Brazil	Espirito Santo	APA Costa das Algas	-20.0797	-40.1736	2019-05-22	RB01472455	RB	R.G. Bahia	J.M.C. Nunes	https://fest.org.br/projetos/programa-de-monitoramento-da-biodiversidade-ambiental-pmba/	https://catalogo-ucs-brasil.jbrj.gov.br/
Plantae	Rhodophyta	Florideophyceae	Coralinalles	Corallinaceae	Jania	rubens		Jania rubens (L.) J.V.Lamour.	(L.) J.V.Lamour.	species	Brazil	Espirito Santo	APA Costa das Algas	-19.9208	-40.1014	2019-01-22	RB01473112	RB	R.G. Bahia	J. M. C. Nunes	https://fest.org.br/projetos/programa-de-monitoramento-da-biodiversidade-ambiental-pmba/	https://catalogo-ucs-brasil.jbrj.gov.br/
Plantae	Rhodophyta	Florideophyceae	Coralinalles	Corallinaceae	Jania	sagittata		Jania sagittata (J.V.Lamour.) Blainv.	(J.V.Lamour.) Blainv.	species	Brazil	Espirito Santo	APA Costa das Algas			//	HUEFS0036000	HUEFS	C.W.N. Moura		https://fest.org.br/projetos/programa-de-monitoramento-da-biodiversidade-ambiental-pmba/	https://catalogo-ucs-brasil.jbrj.gov.br/
Plantae	Rhodophyta	Florideophyceae	Coralinalles	Corallinaceae	Jania	subulata		Jania subulata (Ellis & Solander) Sonder	(Ellis & Solander) Sonder	species	Brazil	Espirito Santo	APA Costa das Algas			//	HUEFS0036101	HUEFS	C.W.N.Moura		https://fest.org.br/projetos/programa-de-monitoramento-da-biodiversidade-ambiental-pmba/	https://catalogo-ucs-brasil.jbrj.gov.br/
Plantae	Rhodophyta	Florideophyceae	Coralinalles	Hydrolithaceae	Hydrolithon	farinosum		Hydrolithon farinosum (J.V.Lamouroux) Penrose & Y.M.Chamberlain	(J.V.Lamouroux) Penrose & Y.M.Chamberlain	species	Brazil	Espirito Santo	APA Costa das Algas	-19.9306	-40.1164	2019-05-19	RB01474305	RB	R.G. Bahia	J.M.C. Nunes	https://fest.org.br/projetos/programa-de-monitoramento-da-biodiversidade-ambiental-pmba/	https://catalogo-ucs-brasil.jbrj.gov.br/
Plantae	Rhodophyta	Florideophyceae	Coralinalles	Lithophyllaceae	Amphiroa	anastomosans		Amphiroa anastomosans Weber Bosse	Weber Bosse	species	Brazil	Espirito Santo	APA Costa das Algas	-19.9717	-40.1367	2019-05-21	RB01472429	RB	R.G. Bahia	J.M.C. Nunes	https://fest.org.br/projetos/programa-de-monitoramento-da-biodiversidade-ambiental-pmba/	https://catalogo-ucs-brasil.jbrj.gov.br/
Plantae	Rhodophyta	Florideophyceae	Coralinalles	Lithophyllaceae	Amphiroa	beauvoisii		Amphiroa beauvoisii J.V.Lamour.	J.V.Lamour.	species	Brazil	Espirito Santo	APA Costa das Algas			//	HUEFS0022344	HUEFS	C.W.N. Moura		https://fest.org.br/projetos/programa-de-monitoramento-da-biodiversidade-ambiental-pmba/	https://catalogo-ucs-brasil.jbrj.gov.br/
Plantae	Rhodophyta	Florideophyceae	Coralinalles	Lithophyllaceae	Amphiroa	fragilissima		Amphiroa fragilissima (Linnaeus) J.V.Lamouroux	(Linnaeus) J.V.Lamouroux	species	Brazil	Espirito Santo	APA Costa das Algas			//	RB01472571	RB	R.G. Bahia		https://fest.org.br/projetos/programa-de-monitoramento-da-biodiversidade-ambiental-pmba/	https://catalogo-ucs-brasil.jbrj.gov.br/
Plantae	Rhodophyta	Florideophyceae	Coralinalles	Lithophyllaceae	Amphiroa	rigida		Amphiroa rigida J.V.Lamouroux	J.V.Lamouroux	species	Brazil	Espirito Santo	APA Costa das Algas	-20.0797	-40.1736	2019-05-22	RB01472456	RB	R.G. Bahia	J.M.C. Nunes	https://fest.org.br/projetos/programa-de-monitoramento-da-biodiversidade-ambiental-pmba/	https://catalogo-ucs-brasil.jbrj.gov.br/
Plantae	Rhodophyta	Florideophyceae	Coralinalles	Lithophyllaceae	Lithophyllum	prototypum		Lithophyllum prototypum (Foslie) Foslie	(Foslie) Foslie	species	Brazil	Espirito Santo	APA Costa das Algas	-19.7375	-39.5397	2018-12-10	RB01472427	RB	R.G. Bahia	R.G. Bahia	https://fest.org.br/projetos/programa-de-monitoramento-da-biodiversidade-ambiental-pmba/	https://catalogo-ucs-brasil.jbrj.gov.br/
Plantae	Rhodophyta	Florideophyceae	Corallinales	Porolithaceae	Harveylithon	roseum		Harveylithon roseum L.-C.Liu & S.-M.Lin	L.-C.Liu & S.-M.Lin	species	Brazil	Espirito Santo	APA Costa das Algas			//	RB01472420	RB	R.G. Bahia		https://fest.org.br/projetos/programa-de-monitoramento-da-biodiversidade-ambiental-pmba/	https://catalogo-ucs-brasil.jbrj.gov.br/
Plantae	Rhodophyta	Florideophyceae	Gelidiales	Gelidiaceae	Gelidium	americanum		Gelidium americanum (W.R.Taylor) Santel.	(W.R.Taylor) Santel.	species	Brazil	Espirito Santo	APA Costa das Algas			//	SP 294588	SP	S.M.P.B. Guimarães		https://fest.org.br/projetos/programa-de-monitoramento-da-biodiversidade-ambiental-pmba/	https://catalogo-ucs-brasil.jbrj.gov.br/
Plantae	Rhodophyta	Florideophyceae	Gelidiales	Gelidiaceae	Gelidium	capense		Gelidium capense (S.G.Gmelin) P.C.Silva	(S.G.Gmelin) P.C.Silva	species	Brazil	Espirito Santo	APA Costa das Algas	-20.0347	-40.1589	2019-05-25	RB01472463	RB	R.G. Bahia	J.M.C. Nunes	https://fest.org.br/projetos/programa-de-monitoramento-da-biodiversidade-ambiental-pmba/	https://catalogo-ucs-brasil.jbrj.gov.br/
Plantae	Rhodophyta	Florideophyceae	Gelidiales	Gelidiaceae	Gelidium	floridanum		Gelidium floridanum W.R.Taylor	W.R.Taylor	species	Brazil	Espirito Santo	APA Costa das Algas			//	SP 294558	SP	S.M.P.B. Guimarães		https://fest.org.br/projetos/programa-de-monitoramento-da-biodiversidade-ambiental-pmba/	https://catalogo-ucs-brasil.jbrj.gov.br/
Plantae	Rhodophyta	Florideophyceae	Gelidiales	Gelidiaceae	Gelidium	pusillum		Gelidium pusillum (Stackhouse) Le Jolis	(Stackhouse) Le Jolis	species	Brazil	Espirito Santo	APA Costa das Algas			//	SPF 9142	SP	A.I. Kanagawa		https://fest.org.br/projetos/programa-de-monitoramento-da-biodiversidade-ambiental-pmba/	https://catalogo-ucs-brasil.jbrj.gov.br/
Plantae	Rhodophyta	Florideophyceae	Gelidiales	Gelidiaceae	Gelidium	torulosum		Gelidium torulosum Kütz.	Kütz.	species	Brazil	Espirito Santo	APA Costa das Algas			//	SP 294609	SP	S.M.P.B. Guimarães		https://fest.org.br/projetos/programa-de-monitoramento-da-biodiversidade-ambiental-pmba/	https://catalogo-ucs-brasil.jbrj.gov.br/
Plantae	Rhodophyta	Florideophyceae	Gelidiales	Gelidiellaceae	Gelidiella	acerosa		Gelidiella acerosa (Forssk.) Feldmann & Hamel	(Forssk.) Feldmann & Hamel	species	Brazil	Espirito Santo	APA Costa das Algas	-19.9717	-40.1367	2019-05-21	RB01472445	RB	R.G. Bahia	J.M.C. Nunes	https://fest.org.br/projetos/programa-de-monitoramento-da-biodiversidade-ambiental-pmba/	https://catalogo-ucs-brasil.jbrj.gov.br/
Plantae	Rhodophyta	Florideophyceae	Gelidiales	Gelidiellaceae	Gelidiella	ligulata		Gelidiella ligulata E.Y.Dawson	E.Y.Dawson	species	Brazil	Espirito Santo	APA Costa das Algas	-19.9208	-40.1014	2019-05-20	RB01472462	RB	R.G. Bahia	J.M.C. Nunes	https://fest.org.br/projetos/programa-de-monitoramento-da-biodiversidade-ambiental-pmba/	https://catalogo-ucs-brasil.jbrj.gov.br/
Plantae	Rhodophyta	Florideophyceae	Gelidiales	Pterocladiaceae	Pterocladiella	bartlettii		Pterocladiella bartlettii (W.R.Taylor) Santel.	(W.R.Taylor) Santel.	species	Brazil	Espirito Santo	APA Costa das Algas	-19.9208	-40.1014	2019-05-20	RB01472466	RB	R.G. Bahia	J.M.C. Nunes	https://fest.org.br/projetos/programa-de-monitoramento-da-biodiversidade-ambiental-pmba/	https://catalogo-ucs-brasil.jbrj.gov.br/
Plantae	Rhodophyta	Florideophyceae	Gelidiales	Pterocladiaceae	Pterocladiella	capillacea		Pterocladiella capillacea (S.G.Gmelin) Santel. & Hommers.	(S.G.Gmelin) Santel. & Hommers.	species	Brazil	Espirito Santo	APA Costa das Algas	-20.0797	-40.1736	2018-09-22	RB01473714	RB	R.G. Bahia	J.M.C. Nunes	https://fest.org.br/projetos/programa-de-monitoramento-da-biodiversidade-ambiental-pmba/	https://catalogo-ucs-brasil.jbrj.gov.br/
Plantae	Rhodophyta	Florideophyceae	Gigartinales	Cystocloniaceae	Calliblepharis	jolyi		Calliblepharis jolyi E.C.Oliveira	E.C.Oliveira	species	Brazil	Espirito Santo	APA Costa das Algas			//	SP 239064	SP	S.M.P.B. Guimarães		https://fest.org.br/projetos/programa-de-monitoramento-da-biodiversidade-ambiental-pmba/	https://catalogo-ucs-brasil.jbrj.gov.br/
Plantae	Rhodophyta	Florideophyceae	Gigartinales	Cystocloniaceae	Hypnea	Braziliensis		Hypnea Braziliensis P.B. Jesus, Nauer & J.M.C. Nunes	P.B. Jesus, Nauer & J.M.C. Nunes	species	Brazil	Espirito Santo	APA Costa das Algas	-19.9717	-40.1367	2019-05-21	RB01472442	RB	R.G. Bahia	J.M.C. Nunes	https://fest.org.br/projetos/programa-de-monitoramento-da-biodiversidade-ambiental-pmba/	https://catalogo-ucs-brasil.jbrj.gov.br/
Plantae	Rhodophyta	Florideophyceae	Gigartinales	Cystocloniaceae	Hypnea	cervicornis		Hypnea cervicornis J.Agardh	J.Agardh	species	Brazil	Espirito Santo	APA Costa das Algas	-20.0347	-40.1589	2019-05-25	RB01472575	RB	R.G. Bahia	J.M.C. Nunes	https://fest.org.br/projetos/programa-de-monitoramento-da-biodiversidade-ambiental-pmba/	https://catalogo-ucs-brasil.jbrj.gov.br/
Plantae	Rhodophyta	Florideophyceae	Gigartinales	Cystocloniaceae	Hypnea	pseudomusciformis		Hypnea pseudomusciformis Nauer, Cassano & M.C.Oliveira	Nauer, Cassano & M.C.Oliveira	species	Brazil	Espirito Santo	APA Costa das Algas			//	RB01472441	RB	R.G. Bahia		https://fest.org.br/projetos/programa-de-monitoramento-da-biodiversidade-ambiental-pmba/	https://catalogo-ucs-brasil.jbrj.gov.br/
Plantae	Rhodophyta	Florideophyceae	Gigartinales	Gigartinaceae	Chondracanthus	acicularis		Chondracanthus acicularis (Roth) Fredericq	(Roth) Fredericq	species	Brazil	Espirito Santo	APA Costa das Algas	-19.9006	-40.0911	2018-09-23	RB01473723	RB	R.G. Bahia	J.M.C. Nunes	https://fest.org.br/projetos/programa-de-monitoramento-da-biodiversidade-ambiental-pmba/	https://catalogo-ucs-brasil.jbrj.gov.br/
Plantae	Rhodophyta	Florideophyceae	Gigartinales	Gigartinaceae	Chondracanthus	teedei		Chondracanthus teedei (Mertens ex Roth) Fredericq	(Mertens ex Roth) Fredericq	species	Brazil	Espirito Santo	APA Costa das Algas			//	SPF 24738	SPF	R.P. Furtado		https://fest.org.br/projetos/programa-de-monitoramento-da-biodiversidade-ambiental-pmba/	https://catalogo-ucs-brasil.jbrj.gov.br/
Plantae	Rhodophyta	Florideophyceae	Gigartinales	Phyllophoraceae	Gymnogongrus	griffithsiae		Gymnogongrus griffithsiae (Turner) Mart.	(Turner) Mart.	species	Brazil	Espirito Santo	APA Costa das Algas	-20.0336	-40.1669	2018-09-27	RB01402168	RB	G. M. Amado-Filho	J.M.C. Nunes	https://fest.org.br/projetos/programa-de-monitoramento-da-biodiversidade-ambiental-pmba/	https://catalogo-ucs-brasil.jbrj.gov.br/
Plantae	Rhodophyta	Florideophyceae	Gigartinales	Phyllophoraceae	Petroglossum	undulatum		Petroglossum undulatum C.W.Schneid. in C.W. Schneid. & Searles	C.W.Schneid. in C.W. Schneid. & Searles	species	Brazil	Espirito Santo	APA Costa das Algas	-20.0033	-39.8356	2019-02-20	RB01472573	RB	R.G. Bahia	J.M.C. Nunes	https://fest.org.br/projetos/programa-de-monitoramento-da-biodiversidade-ambiental-pmba/	https://catalogo-ucs-brasil.jbrj.gov.br/
Plantae	Rhodophyta	Florideophyceae	Gigartinales	Rhizophyllidaceae	Ochtodes	secundiramea		Ochtodes secundiramea (Mont.) M.Howe	(Mont.) M.Howe	species	Brazil	Espirito Santo	APA Costa das Algas	-19.9	-40.0922	2018-09-23	RB01402172	RB	R.G. Bahia	J. M. C. Nunes	https://fest.org.br/projetos/programa-de-monitoramento-da-biodiversidade-ambiental-pmba/	https://catalogo-ucs-brasil.jbrj.gov.br/
Plantae	Rhodophyta	Florideophyceae	Gigartinales	Solieriaceae	Meristotheca	gelidium		Meristotheca gelidium (J.Agardh) E.J. Faye & M. Masuda	(J.Agardh) E.J. Faye & M. Masuda	species	Brazil	Espirito Santo	APA Costa das Algas	-19.9006	-40.0911	2018-09-23	RB01473709	RB	R.G. Bahia	J.M.C. Nunes	https://fest.org.br/projetos/programa-de-monitoramento-da-biodiversidade-ambiental-pmba/	https://catalogo-ucs-brasil.jbrj.gov.br/
Plantae	Rhodophyta	Florideophyceae	Gigartinales	Solieriaceae	Solieria	filiformis		Solieria filiformis (Kütz.) P.W.Gabrielson	(Kütz.) P.W.Gabrielson	species	Brazil	Espirito Santo	APA Costa das Algas	-20.0797	-40.1736	2019-01-23	RB01473109	RB	R.G. Bahia	J. M. C. Nunes	https://fest.org.br/projetos/programa-de-monitoramento-da-biodiversidade-ambiental-pmba/	https://catalogo-ucs-brasil.jbrj.gov.br/
Plantae	Rhodophyta	Florideophyceae	Gracilariales	Gracilariaceae	Gracilaria	caudatus		Crassiphycus caudatus (J.Agardh) Gurgel, J.N.Norris & Fredericq	(J.Agardh) Gurgel, J.N.Norris & Fredericq	species	Brazil	Espirito Santo	APA Costa das Algas			//	SPF 26731	SPF	E.C. Oliveira		https://fest.org.br/projetos/programa-de-monitoramento-da-biodiversidade-ambiental-pmba/	https://catalogo-ucs-brasil.jbrj.gov.br/
Plantae	Rhodophyta	Florideophyceae	Gracilariales	Gracilariaceae	Gracilaria	cearensis		Gracilaria cearensis (A.B.Joly & Pinheiro) A.B.Joly & Pinheiro	(A.B.Joly & Pinheiro) A.B.Joly & Pinheiro	species	Brazil	Espirito Santo	APA Costa das Algas	-19.9722	-40.1364	2018-09-21	RB01402073	RB	G.M. Amado-Filho	J.M.C. Nunes	https://fest.org.br/projetos/programa-de-monitoramento-da-biodiversidade-ambiental-pmba/	https://catalogo-ucs-brasil.jbrj.gov.br/
Plantae	Rhodophyta	Florideophyceae	Gracilariales	Gracilariaceae	Gracilaria	cervicornis		Gracilaria cervicornis (Turner) J.Agardh	(Turner) J.Agardh	species	Brazil	Espirito Santo	APA Costa das Algas			//	RB01402072	RB	G. M. Amado-Filho	J.M.C. Nunes	https://fest.org.br/projetos/programa-de-monitoramento-da-biodiversidade-ambiental-pmba/	https://catalogo-ucs-brasil.jbrj.gov.br/
Plantae	Rhodophyta	Florideophyceae	Gracilariales	Gracilariaceae	Gracilaria	cuneata		Gracilaria cuneata Aresch.	Aresch.	species	Brazil	Espirito Santo	APA Costa das Algas	-19.9717	-40.1367	2018-09-21	RB01473703	RB	R.G. Bahia	J.M.C. Nunes	https://fest.org.br/projetos/programa-de-monitoramento-da-biodiversidade-ambiental-pmba/	https://catalogo-ucs-brasil.jbrj.gov.br/
Plantae	Rhodophyta	Florideophyceae	Gracilariales	Gracilariaceae	Gracilaria	domingensis		Gracilaria domingensis (Kütz.) Sonder ex Dickie	(Kütz.) Sonder ex Dickie	species	Brazil	Espirito Santo	APA Costa das Algas	-20.0372	-40.1728	2019-01-21	RB01472549	RB	R.G. Bahia	J.M.C. Nunes	https://fest.org.br/projetos/programa-de-monitoramento-da-biodiversidade-ambiental-pmba/	https://catalogo-ucs-brasil.jbrj.gov.br/
Plantae	Rhodophyta	Florideophyceae	Gracilariales	Gracilariaceae	Gracilaria	ferox		Gracilaria ferox J.Agardh	J.Agardh	species	Brazil	Espirito Santo	APA Costa das Algas	-20.0797	-40.1736	2018-09-22	RB01473704	RB	R.G. Bahia	J.M.C. Nunes	https://fest.org.br/projetos/programa-de-monitoramento-da-biodiversidade-ambiental-pmba/	https://catalogo-ucs-brasil.jbrj.gov.br/
Plantae	Rhodophyta	Florideophyceae	Gracilariales	Gracilariaceae	Gracilaria	flabelliformis		Gracilaria flabelliformis subsp. simplex Gurgel et al.	subsp. simplex Gurgel et al.	species	Brazil	Espirito Santo	APA Costa das Algas	-20.0372	-40.1728	2018-09-27	RB01473702	RB	R.G. Bahia	J.M.C. Nunes	https://fest.org.br/projetos/programa-de-monitoramento-da-biodiversidade-ambiental-pmba/	https://catalogo-ucs-brasil.jbrj.gov.br/
Plantae	Rhodophyta	Florideophyceae	Gracilariales	Gracilariaceae	Gracilaria	Gracilaria		Gracilaria foliifera (Forsskål) Børgesen	foliifera (Forsskål) Børgesen	species	Brazil	Espirito Santo	APA Costa das Algas			1963-03-21	RB01363162	RB	Y.Y. Braga	Y.Y. Braga	https://fest.org.br/projetos/programa-de-monitoramento-da-biodiversidade-ambiental-pmba/	https://catalogo-ucs-brasil.jbrj.gov.br/
Plantae	Rhodophyta	Florideophyceae	Gracilariales	Gracilariaceae	Gracilaria	mammillaris		Gracilaria mammillaris (Mont.) M.A.Howe	(Mont.) M.A.Howe	species	Brazil	Espirito Santo	APA Costa das Algas			//	SP 356344	SP	S.M.P.B.Guimarães		https://fest.org.br/projetos/programa-de-monitoramento-da-biodiversidade-ambiental-pmba/	https://catalogo-ucs-brasil.jbrj.gov.br/
Plantae	Rhodophyta	Florideophyceae	Halymeniales	Grateloupiaceae	Grateloupia	filicina		Grateloupia filicina (J.V.Lamour.) C.Agardh	(J.V.Lamour.) C.Agardh	species	Brazil	Espirito Santo	APA Costa das Algas	-20.0347	-40.1589	2018-09-26	RB01473700	RB	R.G. Bahia	J.M.C. Nunes	https://fest.org.br/projetos/programa-de-monitoramento-da-biodiversidade-ambiental-pmba/	https://catalogo-ucs-brasil.jbrj.gov.br/
Plantae	Rhodophyta	Florideophyceae	Halymeniales	Grateloupiaceae	Grateloupia	filiformis		Grateloupia filiformis Kutz.	Kutz.	species	Brazil	Espirito Santo	APA Costa das Algas			//	SP 238776	SP	S.M.P.G. Guimarães		https://fest.org.br/projetos/programa-de-monitoramento-da-biodiversidade-ambiental-pmba/	https://catalogo-ucs-brasil.jbrj.gov.br/
Plantae	Rhodophyta	Florideophyceae	Halymeniales	Halymeniaceae	Cryptonemia	bengryi		Cryptonemia bengryi W.R.Taylor	W.R.Taylor	species	Brazil	Espirito Santo	APA Costa das Algas			//	SP 238919	SP	S.M.P.G. Guimarães		https://fest.org.br/projetos/programa-de-monitoramento-da-biodiversidade-ambiental-pmba/	https://catalogo-ucs-brasil.jbrj.gov.br/
Plantae	Rhodophyta	Florideophyceae	Halymeniales	Halymeniaceae	Cryptonemia	bermudensis		Cryptonemia bermudensis (Collins & M.Howe) C.W.Schneider, C.E.Lane & G.W.Saunders	(Collins & M.Howe) C.W.Schneider, C.E.Lane & G.W.Saunders	species	Brazil	Espirito Santo	APA Costa das Algas			//	SP 238804	SP	S.M.P.G. Guimarães		https://fest.org.br/projetos/programa-de-monitoramento-da-biodiversidade-ambiental-pmba/	https://catalogo-ucs-brasil.jbrj.gov.br/
Plantae	Rhodophyta	Florideophyceae	Halymeniales	Halymeniaceae	Cryptonemia	delicatula		Cryptonemia delicatula A.B.Joly & M.Cordeiro	A.B.Joly & M.Cordeiro	species	Brazil	Espirito Santo	APA Costa das Algas			//	SP 188551	SP	S.M.P.G. Guimarães		https://fest.org.br/projetos/programa-de-monitoramento-da-biodiversidade-ambiental-pmba/	https://catalogo-ucs-brasil.jbrj.gov.br/
Plantae	Rhodophyta	Florideophyceae	Halymeniales	Halymeniaceae	Cryptonemia	seminervis		Cryptonemia seminervis (C.Agardh) J.Agardh	(C.Agardh) J.Agardh	species	Brazil	Espirito Santo	APA Costa das Algas	-19.9717	-40.1367	2019-05-21	RB01472440	RB	R.G. Bahia	J.M.C. Nunes	https://fest.org.br/projetos/programa-de-monitoramento-da-biodiversidade-ambiental-pmba/	https://catalogo-ucs-brasil.jbrj.gov.br/
Plantae	Rhodophyta	Florideophyceae	Halymeniales	Halymeniaceae	Halymenia	Braziliana		Halymenia Braziliana S.M.Guim. & M.T.Fujii	S.M.Guim. & M.T.Fujii	species	Brazil	Espirito Santo	APA Costa das Algas	-19.925	-39.8025	2019-02-18	RB01472553	RB	R.G. Bahia	J.M.C. Nunes	https://fest.org.br/projetos/programa-de-monitoramento-da-biodiversidade-ambiental-pmba/	https://catalogo-ucs-brasil.jbrj.gov.br/
Plantae	Rhodophyta	Florideophyceae	Halymeniales	Halymeniaceae	Halymenia	elongata		Halymenia elongata C.Agardh	C.Agardh	species	Brazil	Espirito Santo	APA Costa das Algas			//	SP 356288	SP	J. Parísio Alves		https://fest.org.br/projetos/programa-de-monitoramento-da-biodiversidade-ambiental-pmba/	https://catalogo-ucs-brasil.jbrj.gov.br/
Plantae	Rhodophyta	Florideophyceae	Halymeniales	Halymeniaceae	Halymenia	floridana		Halymenia floridana J.Agardh	J.Agardh	species	Brazil	Espirito Santo	APA Costa das Algas	-19.9	-40.0922	2018-09-23	RB01402166	RB	R.G. Bahia	J. M. C. Nunes	https://fest.org.br/projetos/programa-de-monitoramento-da-biodiversidade-ambiental-pmba/	https://catalogo-ucs-brasil.jbrj.gov.br/
Plantae	Rhodophyta	Florideophyceae	Hapalidiales	Hapalidiaceae	Lithothamnion	crispatum		Lithothamnion crispatum Hauck	Hauck	species	Brazil	Espirito Santo	APA Costa das Algas	-19.9208	-40.1014	/6/2016	RB01224623	RB	M.C. Henriques	M.C. Henriques	https://fest.org.br/projetos/programa-de-monitoramento-da-biodiversidade-ambiental-pmba/	https://catalogo-ucs-brasil.jbrj.gov.br/
Plantae	Rhodophyta	Florideophyceae	Hapalidiales	Hapalidiaceae	Lithothamnion	muelleri		Lithothamnion muelleri Lenormand ex Rosanoff	Lenormand ex Rosanoff	species	Brazil	Espirito Santo	APA Costa das Algas	-19.8183	-40.2769	2013-02-04	RB00751220	RB	Associação dos Pescadores Extrativistas de Aracruz - APEMAR	M.C. Henriques	https://fest.org.br/projetos/programa-de-monitoramento-da-biodiversidade-ambiental-pmba/	https://catalogo-ucs-brasil.jbrj.gov.br/
Plantae	Rhodophyta	Florideophyceae	Nemaliales	Galaxauraceae	Dichotomaria	marginata		Dichotomaria marginata (J.Ellis & Solander) Lamour.	(J.Ellis & Solander) Lamour.	species	Brazil	Espirito Santo	APA Costa das Algas			//	RB01402083	RB	G. M. Amado-Filho		https://fest.org.br/projetos/programa-de-monitoramento-da-biodiversidade-ambiental-pmba/	https://catalogo-ucs-brasil.jbrj.gov.br/
Plantae	Rhodophyta	Florideophyceae	Nemaliales	Galaxauraceae	Dichotomaria	obtusata		Dichotomaria obtusata (J.Ellis & Solander) J.V.Lamour.	(J.Ellis & Solander) J.V.Lamour.	species	Brazil	Espirito Santo	APA Costa das Algas	-20.0372	-40.1728	2019-01-21	RB01472552	RB	R.G. Bahia	J.M.C. Nunes	https://fest.org.br/projetos/programa-de-monitoramento-da-biodiversidade-ambiental-pmba/	https://catalogo-ucs-brasil.jbrj.gov.br/
Plantae	Rhodophyta	Florideophyceae	Nemaliales	Galaxauraceae	Galaxaura	rugosa		Galaxaura rugosa (J.Ellis & Sol.) J.V.Lamour.	(J.Ellis & Sol.) J.V.Lamour.	species	Brazil	Espirito Santo	APA Costa das Algas	-20.0333	-40.1506	2018-09-26	RB01402082	RB	G.M. Amado-Filho	J.M.C. Nunes	https://fest.org.br/projetos/programa-de-monitoramento-da-biodiversidade-ambiental-pmba/	https://catalogo-ucs-brasil.jbrj.gov.br/
Plantae	Rhodophyta	Florideophyceae	Nemaliales	Galaxauraceae	Tricleocarpa	cylindrica		Tricleocarpa cylindrica (J.Ellis & Solander) Huisman & Borowitzka	(J.Ellis & Solander) Huisman & Borowitzka	species	Brazil	Espirito Santo	APA Costa das Algas			//	RB01402076	RB	G. M. Amado-Filho	J.M.C. Nunes	https://fest.org.br/projetos/programa-de-monitoramento-da-biodiversidade-ambiental-pmba/	https://catalogo-ucs-brasil.jbrj.gov.br/
Plantae	Rhodophyta	Florideophyceae	Nemaliales	Galaxauraceae	Tricleocarpa	fragilis		Tricleocarpa fragilis (L.) Huisman & R.A.Townsend	(L.) Huisman & R.A.Townsend	species	Brazil	Espirito Santo	APA Costa das Algas			//	RB01402079	RB	G. M. Amado-Filho	J.M.C. Nunes	https://fest.org.br/projetos/programa-de-monitoramento-da-biodiversidade-ambiental-pmba/	https://catalogo-ucs-brasil.jbrj.gov.br/
Plantae	Rhodophyta	Florideophyceae	Nemaliales	Liagoraceae	Gloiocallis	dendroidea		Gloiocallis dendroidea (P.Crouan & H.Crouan) S.M.Lin et al	(P.Crouan & H.Crouan) S.M.Lin et al	species	Brazil	Espirito Santo	APA Costa das Algas	-19.9208	-40.1014	2019-01-20	RB01472566	RB	R.G. Bahia	J.M.C. Nunes	https://fest.org.br/projetos/programa-de-monitoramento-da-biodiversidade-ambiental-pmba/	https://catalogo-ucs-brasil.jbrj.gov.br/
Plantae	Rhodophyta	Florideophyceae	Nemaliales	Liagoraceae	Helminthocladia	calvadosii		Helminthocladia calvadosii (J.V.Lamour. ex Duby) Setch.	(J.V.Lamour. ex Duby) Setch.	species	Brazil	Espirito Santo	APA Costa das Algas			//	SP 188199	SP	S.M.P.B.Guimarães		https://fest.org.br/projetos/programa-de-monitoramento-da-biodiversidade-ambiental-pmba/	https://catalogo-ucs-brasil.jbrj.gov.br/
Plantae	Rhodophyta	Florideophyceae	Nemaliales	Liagoraceae	Liagora	ceranoides		Liagora ceranoides J.V.Lamour.	J.V.Lamour.	species	Brazil	Espirito Santo	APA Costa das Algas	-19.9006	-40.0911	2019-01-22	RB01474299	RB	R.G. Bahia	J.M.C. Nunes	https://fest.org.br/projetos/programa-de-monitoramento-da-biodiversidade-ambiental-pmba/	https://catalogo-ucs-brasil.jbrj.gov.br/
Plantae	Rhodophyta	Florideophyceae	Nemaliales	Scinaiaceae	Scinaia	halliae		Scinaia halliae (Setch.) Huisman	(Setch.) Huisman	species	Brazil	Espirito Santo	APA Costa das Algas			//	SAMES06139	SAME	Q.N. Lyrio		https://fest.org.br/projetos/programa-de-monitoramento-da-biodiversidade-ambiental-pmba/	https://catalogo-ucs-brasil.jbrj.gov.br/
Plantae	Rhodophyta	Florideophyceae	Peyssonneliales	Peyssonneliaceae	Agissea	inamoena		Agissea inamoena (Pilger) Pestana, Lyra, Cassano & J.M.C.Nunes	(Pilger) Pestana, Lyra, Cassano & J.M.C.Nunes	species	Brazil	Espirito Santo	APA Costa das Algas			//	SP 238907	SP	S.M.P.B. Guimarães		https://fest.org.br/projetos/programa-de-monitoramento-da-biodiversidade-ambiental-pmba/	https://catalogo-ucs-brasil.jbrj.gov.br/
Plantae	Rhodophyta	Florideophyceae	Peyssonneliales	Peyssonneliaceae	Peyssonnelia	armorica		Peyssonnelia armorica (P.L.Crouan & H.M.Crouan) Weber-van Bosse	(P.L.Crouan & H.M.Crouan) Weber-van Bosse	species	Brazil	Espirito Santo	APA Costa das Algas			//	SP 238907	SP	S.M.P.B. Guimarães		https://fest.org.br/projetos/programa-de-monitoramento-da-biodiversidade-ambiental-pmba/	https://catalogo-ucs-brasil.jbrj.gov.br/
Plantae	Rhodophyta	Florideophyceae	Peyssonneliales	Peyssonneliaceae	Peyssonnelia	boergesenii		Peyssonnelia boergesenii Weber Bosse in Boergesen	Weber Bosse in Boergesen	species	Brazil	Espirito Santo	APA Costa das Algas			//	SP 238913	SP	S.M.P.B. Guimarães		https://fest.org.br/projetos/programa-de-monitoramento-da-biodiversidade-ambiental-pmba/	https://catalogo-ucs-brasil.jbrj.gov.br/
Plantae	Rhodophyta	Florideophyceae	Plocamiales	Plocamiaceae	Plocamium	Braziliense		Plocamium Braziliense (Grev.) M.Howe & W.R.Taylor	(Grev.) M.Howe & W.R.Taylor	species	Brazil	Espirito Santo	APA Costa das Algas	-19.9	-40.0922	2018-09-23	RB01402167	RB	G. M. Amado-Filho	J.M.C. Nunes	https://fest.org.br/projetos/programa-de-monitoramento-da-biodiversidade-ambiental-pmba/	https://catalogo-ucs-brasil.jbrj.gov.br/
Plantae	Rhodophyta	Florideophyceae	Rhodymeniales	Lomentariaceae	Ceratodictyon	planicaule		Ceratodictyon planicaule (W.R.Taylor) M.J.Wynne	(W.R.Taylor) M.J.Wynne	species	Brazil	Espirito Santo	APA Costa das Algas	-19.9306	-40.1164	2019-01-17	RB01473732	RB	R.G. Bahia	J.M.C. Nunes	https://fest.org.br/projetos/programa-de-monitoramento-da-biodiversidade-ambiental-pmba/	https://catalogo-ucs-brasil.jbrj.gov.br/
Plantae	Rhodophyta	Florideophyceae	Rhodymeniales	Lomentariaceae	Ceratodictyon	variabile		Ceratodictyon variabile(J.Agardh) R.E.Norris	R.E.Norris	species	Brazil	Espirito Santo	APA Costa das Algas			//	RB01402169	RB	G. M. Amado-Filho	J.M.C. Nunes	https://fest.org.br/projetos/programa-de-monitoramento-da-biodiversidade-ambiental-pmba/	https://catalogo-ucs-brasil.jbrj.gov.br/
Plantae	Rhodophyta	Florideophyceae	Rhodymeniales	Champiaceae	Champia	feldmannii		Champia feldmannii Diaz-Pif.	Diaz-Pif.	species	Brazil	Espirito Santo	APA Costa das Algas	-20.0372	-40.1728	2018-09-27	RB01473725	RB	R.G. Bahia	J.M.C. Nunes	https://fest.org.br/projetos/programa-de-monitoramento-da-biodiversidade-ambiental-pmba/	https://catalogo-ucs-brasil.jbrj.gov.br/
Plantae	Rhodophyta	Florideophyceae	Rhodymeniales	Champiaceae	Champia	vieillardii		Champia vieillardii Kütz.	Kütz.	species	Brazil	Espirito Santo	APA Costa das Algas	-19.9006	-40.0911	2018-09-23	RB01473726	RB	R.G. Bahia	J.M.C. Nunes	https://fest.org.br/projetos/programa-de-monitoramento-da-biodiversidade-ambiental-pmba/	https://catalogo-ucs-brasil.jbrj.gov.br/
Plantae	Rhodophyta	Florideophyceae	Rhodymeniales	Rhodymeniaceae	Rhodymenia	pseudopalmata		Rhodymenia pseudopalmata (J.V.Lamour.) P.C.Silva	(J.V.Lamour.) P.C.Silva	species	Brazil	Espirito Santo	APA Costa das Algas	-19.9717	-40.1367	2019-05-21	RB01472443	RB	R.G. Bahia	J.M.C. Nunes	https://fest.org.br/projetos/programa-de-monitoramento-da-biodiversidade-ambiental-pmba/	https://catalogo-ucs-brasil.jbrj.gov.br/
Plantae	Rhodophyta	Florideophyceae	Rhodymeniales	Rhodymeniaceae	Botryocladia	occidentalis		Botryocladia occidentalis (Børgesen) Kylin	(Børgesen) Kylin	species	Brazil	Espirito Santo	APA Costa das Algas	-20.0797	-40.1736	2019-01-23	RB01472555	RB	R.G. Bahia	J.M.C. Nunes	https://fest.org.br/projetos/programa-de-monitoramento-da-biodiversidade-ambiental-pmba/	https://catalogo-ucs-brasil.jbrj.gov.br/
Plantae	Rhodophyta	Florideophyceae	Rhodymeniales	Rhodymeniaceae	Botryocladia	wynnei		Botryocladia wynnei D.L.Ballant.	D.L.Ballant.	species	Brazil	Espirito Santo	APA Costa das Algas	-19.9208	-40.1014	2019-05-20	RB01473713	RB	R.G. Bahia	J.M.C. Nunes	https://fest.org.br/projetos/programa-de-monitoramento-da-biodiversidade-ambiental-pmba/	https://catalogo-ucs-brasil.jbrj.gov.br/
Plantae	Rhodophyta	Florideophyceae	Rhodymeniales	Rhodymeniaceae	Rhodymenia	divaricata		Rhodymenia divaricata E.Y.Dawson	E.Y.Dawson	species	Brazil	Espirito Santo	APA Costa das Algas	-20.0033	-39.8356	2019-02-20	RB01472567	RB	R.G. Bahia	J.M.C. Nunes	https://fest.org.br/projetos/programa-de-monitoramento-da-biodiversidade-ambiental-pmba/	https://catalogo-ucs-brasil.jbrj.gov.br/
Plantae	Rhodophyta	Florideophyceae	Sporolithales	Spongitidaceae	Neogoniolithon	brassica-florida		Neogoniolithon brassica-florida (Harvey) Setchell & L.R.Mason	(Harvey) Setchell & L.R.Mason	species	Brazil	Espirito Santo	APA Costa das Algas	-19.9208	-40.1014	2018-09-24	RB01472418	RB	R.G. Bahia	R.G. Bahia	https://fest.org.br/projetos/programa-de-monitoramento-da-biodiversidade-ambiental-pmba/	https://catalogo-ucs-brasil.jbrj.gov.br/
Plantae	Rhodophyta	Florideophyceae	Sporolithales	Spongitidaceae	Sporolithon	episporum		Sporolithon episporum (M.Howe) E.Y.Dawson	(M.Howe) E.Y.Dawson	species	Brazil	Espirito Santo	APA Costa das Algas			//	RB01472414	RB	R.G. Bahia		https://fest.org.br/projetos/programa-de-monitoramento-da-biodiversidade-ambiental-pmba/	https://catalogo-ucs-brasil.jbrj.gov.br/
Plantae	Tracheophyta	Monocots	Alismatales	Cymodoceaceae	Halodule	wrightii		Halodule wrightii Asch.	Asch.	species	Brazil	Espirito Santo	APA Costa das Algas	-19.9222	-40.1022	2018-09-24	RB01402179	RB	G. M. Amado-Filho	J. M. C. Nunes	https://fest.org.br/projetos/programa-de-monitoramento-da-biodiversidade-ambiental-pmba/	https://catalogo-ucs-brasil.jbrj.gov.br/
