# Supplementary material for: Checklist of marine macroalgae in two contiguous Marine Protected Areas in the south-western Atlantic
Source: Biodivers Data J. 2024 Jul 23;12:e122350. doi: 10.3897/BDJ.12.e122350 (PMC11292122; doi:10.3897/BDJ.12.e122350)
Supplement: Supplementary material 2 — Checklist of [file bdj-12-e122350-s002.xlsx]

## Sheet: Dados_Catalogo_UCs_Brasil
kingdom	Phyllum	Class	Order	Family	Genus	Specific Epithet	Scientific Name	Scientific Name Authorship	Taxon Rank	Country	State Province	Locality	Decimal Latitude	Decimal Longitude	Event Date	Catalog Number	Collection Code	Recorded By	Identified By	Associated Reference	Published In
Plantae	Chlorophyta	Ulvophyceae	Bryopsidales	Bryopsidaceae	Bryopsis	pennata	Bryopsis pennata J.V.Lamour.	J.V.Lamour.	species	Brazil	Espirito Santo	RVS Santa Cruz				SP 365102	SP	D. Barata		https://fest.org.br/projetos/programa-de-monitoramento-da-biodiversidade-ambiental-pmba/	https://catalogo-ucs-brasil.jbrj.gov.br/
Plantae	Chlorophyta	Ulvophyceae	Bryopsidales	Caulerpaceae	Caulerpa	chemnitzia	Caulerpa chemnitzia (Esper) J.V.Lamour.	(Esper) J.V.Lamour.	species	Brazil	Espirito Santo	RVS Santa Cruz				SP 364849	SP	D. Barata		https://fest.org.br/projetos/programa-de-monitoramento-da-biodiversidade-ambiental-pmba/	https://catalogo-ucs-brasil.jbrj.gov.br/
Plantae	Chlorophyta	Ulvophyceae	Bryopsidales	Caulerpaceae	Caulerpa	cupressoides	Caulerpa cupressoides (H.West) C.Agardh	(H.West) C.Agardh	species	Brazil	Espirito Santo	RVS Santa Cruz	-20.03	-40.1564	2016-05-11	RB01311498	RB	R. Reis	R. Reis	https://fest.org.br/projetos/programa-de-monitoramento-da-biodiversidade-ambiental-pmba/	https://catalogo-ucs-brasil.jbrj.gov.br/
Plantae	Chlorophyta	Ulvophyceae	Bryopsidales	Caulerpaceae	Caulerpa	lanuginosa	Caulerpa lanuginosa J.Agardh	J.Agardh	species	Brazil	Espirito Santo	RVS Santa Cruz	-19.9717	-40.1367	2019-01-18	RB01490101	RB	R.G. Bahia	J.M.C. Nunes	https://fest.org.br/projetos/programa-de-monitoramento-da-biodiversidade-ambiental-pmba/	https://catalogo-ucs-brasil.jbrj.gov.br/
Plantae	Chlorophyta	Ulvophyceae	Bryopsidales	Caulerpaceae	Caulerpa	prolifera	Caulerpa prolifera (Forssk.) J.V.Lamour.	(Forssk.) J.V.Lamour.	species	Brazil	Espirito Santo	RVS Santa Cruz	-19.9717	-40.1367	2019-01-18	RB01490095	RB	R.G. Bahia	J.M.C. Nunes	https://fest.org.br/projetos/programa-de-monitoramento-da-biodiversidade-ambiental-pmba/	https://catalogo-ucs-brasil.jbrj.gov.br/
Plantae	Chlorophyta	Ulvophyceae	Bryopsidales	Caulerpaceae	Caulerpa	racemosa	Caulerpa racemosa (Forsskål) J.Agardh	(Forsskål) J.Agardh	species	Brazil	Espirito Santo	RVS Santa Cruz	-20.03	-40.1581	2016-05-11	RB01311496	RB	R. Reis	R. Reis	https://fest.org.br/projetos/programa-de-monitoramento-da-biodiversidade-ambiental-pmba/	https://catalogo-ucs-brasil.jbrj.gov.br/
Plantae	Chlorophyta	Ulvophyceae	Bryopsidales	Caulerpaceae	Caulerpa	sertularioides	Caulerpa sertularioides (S.G.Gmelin) M.Howe	(S.G.Gmelin) M.Howe	species	Brazil	Espirito Santo	RVS Santa Cruz			//	RB01311497	RB	R. Reis		https://fest.org.br/projetos/programa-de-monitoramento-da-biodiversidade-ambiental-pmba/	https://catalogo-ucs-brasil.jbrj.gov.br/
Plantae	Chlorophyta	Ulvophyceae	Bryopsidales	Codiaceae	Codium	intertextum	Codium intertextum Collins & Herv.	Collins & Herv.	species	Brazil	Espirito Santo	RVS Santa Cruz	-19.9722	-40.1364		RB01402144	RB	G.M. Amado-Filho	J.M.C. Nunes	https://fest.org.br/projetos/programa-de-monitoramento-da-biodiversidade-ambiental-pmba/	https://catalogo-ucs-brasil.jbrj.gov.br/
Plantae	Chlorophyta	Ulvophyceae	Bryopsidales	Codiaceae	Codium	isthmocladum	Codium isthmocladum Vickers	Vickers	species	Brazil	Espirito Santo	RVS Santa Cruz			2018-09-21	RB01402165	RB	G.M. Amado-Filho		https://fest.org.br/projetos/programa-de-monitoramento-da-biodiversidade-ambiental-pmba/	https://catalogo-ucs-brasil.jbrj.gov.br/
Plantae	Chlorophyta	Ulvophyceae	Bryopsidales	Codiaceae	Codium	taylorii	Codium taylorii P.C.Silva	P.C.Silva	species	Brazil	Espirito Santo	RVS Santa Cruz			//	RB01402152	RB	G.M. Amado-Filho		https://fest.org.br/projetos/programa-de-monitoramento-da-biodiversidade-ambiental-pmba/	https://catalogo-ucs-brasil.jbrj.gov.br/
Plantae	Chlorophyta	Ulvophyceae	Bryopsidales	Halimedaceae	Halimeda	cuneata	Halimeda cuneata K.Hering	K.Hering	species	Brazil	Espirito Santo	RVS Santa Cruz			//	RB01401770	RB	G.M. Amado-Filho		https://fest.org.br/projetos/programa-de-monitoramento-da-biodiversidade-ambiental-pmba/	https://catalogo-ucs-brasil.jbrj.gov.br/
Plantae	Chlorophyta	Ulvophyceae	Bryopsidales	Halimedaceae	Halimeda	jolyana	Halimeda jolyana Ximenes, Bandeira-Pedrosa, Cassano, Oliveira-Carvalho, Verbruggen & S.M.B.Pereira	Ximenes, Bandeira-Pedrosa, Cassano, Oliveira-Carvalho, Verbruggen & S.M.B.Pereira	species	Brazil	Espirito Santo	RVS Santa Cruz				PEUFR037572	PEUFR	G.J.P. Mitchell		https://fest.org.br/projetos/programa-de-monitoramento-da-biodiversidade-ambiental-pmba/	https://catalogo-ucs-brasil.jbrj.gov.br/
Plantae	Chlorophyta	Ulvophyceae	Cladophorales	Anadyomenaceae	Anadyomene	stellata	Anadyomene stellata (Wulfen) J.Agardh	(Wulfen) J.Agardh	species	Brazil	Espirito Santo	RVS Santa Cruz			//	RB01402095	RB	G. M. Amado-Filho		https://fest.org.br/projetos/programa-de-monitoramento-da-biodiversidade-ambiental-pmba/	https://catalogo-ucs-brasil.jbrj.gov.br/
Plantae	Chlorophyta	Ulvophyceae	Cladophorales	Anadyomenaceae	Microdictyon	boergesenii	Microdictyon boergesenii Setchell	Setchell	species	Brazil	Espirito Santo	RVS Santa Cruz	-20.0047	-40.0867	2019-02-20	RB01473740	RB	R.G. Bahia	J.M.C. Nunes	https://fest.org.br/projetos/programa-de-monitoramento-da-biodiversidade-ambiental-pmba/	https://catalogo-ucs-brasil.jbrj.gov.br/
Plantae	Chlorophyta	Ulvophyceae	Cladophorales	Cladophoraceae	Chaetomorpha	aerea	Chaetomorpha aerea (Dillwyn) Kütz.	(Dillwyn) Kütz.	species	Brazil	Espirito Santo	RVS Santa Cruz			//	SP 364720	SP	D. Barata		https://fest.org.br/projetos/programa-de-monitoramento-da-biodiversidade-ambiental-pmba/	https://catalogo-ucs-brasil.jbrj.gov.br/
Plantae	Chlorophyta	Ulvophyceae	Cladophorales	Cladophoraceae	Cladophora	corallicola	Cladophora corallicola Børgesen	Børgesen	species	Brazil	Espirito Santo	RVS Santa Cruz			//	PEUFR042583	PEUFR	C.A.G. Nassar		https://fest.org.br/projetos/programa-de-monitoramento-da-biodiversidade-ambiental-pmba/	https://catalogo-ucs-brasil.jbrj.gov.br/
Plantae	Chlorophyta	Ulvophyceae	Cladophorales	Cladophoraceae	Cladophora	prolifera	Cladophora prolifera (Roth) Kütz.	(Roth) Kütz.	species	Brazil	Espirito Santo	RVS Santa Cruz	-19.9717	-40.1367	2019-01-18	RB01490096	RB	R.G. Bahia	J.M.C. Nunes	https://fest.org.br/projetos/programa-de-monitoramento-da-biodiversidade-ambiental-pmba/	https://catalogo-ucs-brasil.jbrj.gov.br/
Plantae	Chlorophyta	Ulvophyceae	Cladophorales	Cladophoraceae	Cladophora	vagabunda	Cladophora vagabunda (L.) C.Hoek	(L.) C.Hoek	species	Brazil	Espirito Santo	RVS Santa Cruz					PEUFR	C.A.G. Nassar		https://fest.org.br/projetos/programa-de-monitoramento-da-biodiversidade-ambiental-pmba/	https://catalogo-ucs-brasil.jbrj.gov.br/
Plantae	Chlorophyta	Ulvophyceae	Cladophorales	Cladophoraceae	Willeella	ordinata	Willeella ordinata Børgesen	Børgesen	species	Brazil	Espirito Santo	RVS Santa Cruz			//	SP 364740	SP	D. Barata		https://fest.org.br/projetos/programa-de-monitoramento-da-biodiversidade-ambiental-pmba/	https://catalogo-ucs-brasil.jbrj.gov.br/
Plantae	Chlorophyta	Ulvophyceae	Cladophorales	Siphonocladaceae	Dictyosphaeria	cavernosa	Dictyosphaeria cavernosa (Forssk.) Børgesen	(Forssk.) Børgesen	species	Brazil	Espirito Santo	RVS Santa Cruz	-20.03	-40.1564	2016-05-11	RB01311499	RB	R. Reis	RReis	https://fest.org.br/projetos/programa-de-monitoramento-da-biodiversidade-ambiental-pmba/	https://catalogo-ucs-brasil.jbrj.gov.br/
Plantae	Chlorophyta	Ulvophyceae	Cladophorales	Siphonocladaceae	Dictyosphaeria	versluysii	Dictyosphaeria versluysii Weber Bosse	Weber Bosse	species	Brazil	Espirito Santo	RVS Santa Cruz			//	RB01402126	RB	G.M. Amado-Filho		https://fest.org.br/projetos/programa-de-monitoramento-da-biodiversidade-ambiental-pmba/	https://catalogo-ucs-brasil.jbrj.gov.br/
Plantae	Chlorophyta	Ulvophyceae	Cladophorales	Valoniaceae	Valonia	aegagropila	Valonia aegagropila C.Agardh	C.Agardh	species	Brazil	Espirito Santo	RVS Santa Cruz			//	SP 364735	SP	D. Barata		https://fest.org.br/projetos/programa-de-monitoramento-da-biodiversidade-ambiental-pmba/	https://catalogo-ucs-brasil.jbrj.gov.br/
Plantae	Chlorophyta	Ulvophyceae	Cladophorales	Valoniaceae	Valonia	macrophysa	Valonia macrophysa Kütz.	Kütz.	species	Brazil	Espirito Santo	RVS Santa Cruz	-19.9722	-40.1364	2018-09-21	RB01402161	RB	G. M. Amado-Filho	J.M.C. Nunes	https://fest.org.br/projetos/programa-de-monitoramento-da-biodiversidade-ambiental-pmba/	https://catalogo-ucs-brasil.jbrj.gov.br/
Plantae	Chlorophyta	Ulvophyceae	Ulvales	Ulvaceae	Ulva	flexuosa	Ulva flexuosa Wulfen	Wulfen	species	Brazil	Espirito Santo	RVS Santa Cruz	-19.9006	-40.0911	2018-01-21	RB01473736	RB	R.G. Bahia	J.M.C. Nunes	https://fest.org.br/projetos/programa-de-monitoramento-da-biodiversidade-ambiental-pmba/	https://catalogo-ucs-brasil.jbrj.gov.br/
Plantae	Chlorophyta	Ulvophyceae	Ulvales	Ulvaceae	Ulva	lactuca	Ulva lactuca L.	L.	species	Brazil	Espirito Santo	RVS Santa Cruz			//	SP 356023	SP	D. Barata		https://fest.org.br/projetos/programa-de-monitoramento-da-biodiversidade-ambiental-pmba/	https://catalogo-ucs-brasil.jbrj.gov.br/
Plantae	Chlorophyta	Ulvophyceae	Ulvales	Ulvaceae	Ulva	linza	Ulva linza L.	L.	species	Brazil	Espirito Santo	RVS Santa Cruz	-19.9717	-40.1367	2019-01-18	RB01490108	RB	R.G. Bahia	J.M.C. Nunes	https://fest.org.br/projetos/programa-de-monitoramento-da-biodiversidade-ambiental-pmba/	https://catalogo-ucs-brasil.jbrj.gov.br/
Plantae	Chlorophyta	Ulvophyceae	Ulvales	Ulvaceae	Ulva	rigida	Ulva rigida C.Agardh	C.Agardh	species	Brazil	Espirito Santo	RVS Santa Cruz	-19.9997	-40.1469	2018-09-25	RB01490090	RB	R.G. Bahia	J.M.C. Nunes	https://fest.org.br/projetos/programa-de-monitoramento-da-biodiversidade-ambiental-pmba/	https://catalogo-ucs-brasil.jbrj.gov.br/
Plantae	Phaeophyta	Phaeophyceae	Dictyotales	Dictyotaceae	Canistrocarpus	cervicornis	Canistrocarpus cervicornis (Kütz.) J.C. De Paula & De Clerck	(Kütz.) J.C. De Paula & De Clerck	species	Brazil	Espirito Santo	RVS Santa Cruz			//	RB01402175	RB	G. M. Amado-Filho		https://fest.org.br/projetos/programa-de-monitoramento-da-biodiversidade-ambiental-pmba/	https://catalogo-ucs-brasil.jbrj.gov.br/
Plantae	Phaeophyta	Phaeophyceae	Dictyotales	Dictyotaceae	Canistrocarpus	crispatus	Canistrocarpus crispatus (J.V.Lamour.) J.C. De Paula & De	(J.V.Lamour.) J.C. De Paula & De	species	Brazil	Espirito Santo	RVS Santa Cruz	-19.9717	-40.1367	2019-01-18	RB01472548	RB	R.G. Bahia	R.G .Bahia	https://fest.org.br/projetos/programa-de-monitoramento-da-biodiversidade-ambiental-pmba/	https://catalogo-ucs-brasil.jbrj.gov.br/
Plantae	Phaeophyta	Phaeophyceae	Dictyotales	Dictyotaceae	Dictyopteris	delicatula	Dictyopteris delicatula J.V. Lamour.	J.V. Lamour.	species	Brazil	Espirito Santo	RVS Santa Cruz			//	RB01402137	RB	G. M. Amado-Filho		https://fest.org.br/projetos/programa-de-monitoramento-da-biodiversidade-ambiental-pmba/	https://catalogo-ucs-brasil.jbrj.gov.br/
Plantae	Phaeophyta	Phaeophyceae	Dictyotales	Dictyotaceae	Dictyopteris	plagiogramma	Dictyopteris plagiogramma (Mont.) Vickers	(Mont.) Vickers	species	Brazil	Espirito Santo	RVS Santa Cruz			//	CESJ014841	CESJ	L. Krieger; M.C. Brügger		https://fest.org.br/projetos/programa-de-monitoramento-da-biodiversidade-ambiental-pmba/	https://catalogo-ucs-brasil.jbrj.gov.br/
Plantae	Phaeophyta	Phaeophyceae	Dictyotales	Dictyotaceae	Dictyopteris	polypodioides	Dictyopteris polypodioides (DC.) J.V. Lamour.	(DC.) J.V. Lamour.	species	Brazil	Espirito Santo	RVS Santa Cruz			//	RB01402107	RB	G. M. Amado-Filho		https://fest.org.br/projetos/programa-de-monitoramento-da-biodiversidade-ambiental-pmba/	https://catalogo-ucs-brasil.jbrj.gov.br/
Plantae	Phaeophyta	Phaeophyceae	Dictyotales	Dictyotaceae	Dictyota	ciliolata	Dictyota ciliolata O.G. Sond. ex Kütz.	O.G. Sond. ex Kütz.	species	Brazil	Espirito Santo	RVS Santa Cruz	-19.9717	-40.1367	2019-01-18	RB01490123	RB	R.G. Bahia	J.M.C. Nunes	https://fest.org.br/projetos/programa-de-monitoramento-da-biodiversidade-ambiental-pmba/	https://catalogo-ucs-brasil.jbrj.gov.br/
Plantae	Phaeophyta	Phaeophyceae	Dictyotales	Dictyotaceae	Dictyota	jamaicensis	Dictyota jamaicensis W.R.Taylor	W.R.Taylor	species	Brazil	Espirito Santo	RVS Santa Cruz	-19.9997	-40.1469	2018-09-25	RB01401759	RB	G. M. Amado-Filho	J.M.C. Nunes	https://fest.org.br/projetos/programa-de-monitoramento-da-biodiversidade-ambiental-pmba/	https://catalogo-ucs-brasil.jbrj.gov.br/
Plantae	Phaeophyta	Phaeophyceae	Dictyotales	Dictyotaceae	Dictyota	menstrualis	Dictyota menstrualis (Hoyt) Schnetter, Hörnig & Weber-Peukert	(Hoyt) Schnetter, Hörnig & Weber-Peukert	species	Brazil	Espirito Santo	RVS Santa Cruz	-19.9717	-40.1367	2019-05-21	RB01472437	RB	R.G. Bahia	J.M.C. Nunes	https://fest.org.br/projetos/programa-de-monitoramento-da-biodiversidade-ambiental-pmba/	https://catalogo-ucs-brasil.jbrj.gov.br/
Plantae	Phaeophyta	Phaeophyceae	Dictyotales	Dictyotaceae	Dictyota	mertensii	Dictyota mertensii (Mart.) Kütz.	(Mart.) Kütz.	species	Brazil	Espirito Santo	RVS Santa Cruz	-19.9997	-40.1469	2019-05-26	RB01490113	RB	R.G. Bahia	J.M.C. Nunes	https://fest.org.br/projetos/programa-de-monitoramento-da-biodiversidade-ambiental-pmba/	https://catalogo-ucs-brasil.jbrj.gov.br/
Plantae	Phaeophyta	Phaeophyceae	Dictyotales	Dictyotaceae	Lobophora	variegata	Lobophora variegata (J.V. Lamour.) Womersley ex E.C. Oliveira	(J.V. Lamour.) Womersley ex E.C. Oliveira	species	Brazil	Espirito Santo	RVS Santa Cruz	-19.9997	-40.1469	2018-09-25	RB01402123	RB	G. M. Amado-Filho	J.M.C. Nunes	https://fest.org.br/projetos/programa-de-monitoramento-da-biodiversidade-ambiental-pmba/	https://catalogo-ucs-brasil.jbrj.gov.br/
Plantae	Phaeophyta	Phaeophyceae	Dictyotales	Dictyotaceae	Padina	antillarum	Padina antillarum (Kütz.) Picc.	(Kütz.) Picc.	species	Brazil	Espirito Santo	RVS Santa Cruz	-19.9997	-40.1469	2019-01-19	RB01490139	RB	R.G. Bahia	J.M.C. Nunes	https://fest.org.br/projetos/programa-de-monitoramento-da-biodiversidade-ambiental-pmba/	https://catalogo-ucs-brasil.jbrj.gov.br/
Plantae	Phaeophyta	Phaeophyceae	Dictyotales	Dictyotaceae	Padina	boergesenii	Padina boergesenii Allender & Kraft	Allender & Kraft	species	Brazil	Espirito Santo	RVS Santa Cruz	-19.9997	-40.1469	2019-01-20	RB01473715	RB	R.G. Bahia	J.M.C. Nunes	https://fest.org.br/projetos/programa-de-monitoramento-da-biodiversidade-ambiental-pmba/	https://catalogo-ucs-brasil.jbrj.gov.br/
Plantae	Phaeophyta	Phaeophyceae	Dictyotales	Dictyotaceae	Padina	gymnospora	Padina gymnospora (Kütz.) Sond.	(Kütz.) Sond.	species	Brazil	Espirito Santo	RVS Santa Cruz	-19.9997	-40.1469	2018-09-25	RB01402111	RB	R.G. Bahia	J.M.C. Nunes	https://fest.org.br/projetos/programa-de-monitoramento-da-biodiversidade-ambiental-pmba/	https://catalogo-ucs-brasil.jbrj.gov.br/
Plantae	Phaeophyta	Phaeophyceae	Dictyotales	Dictyotaceae	Spatoglossum	schroederi	Spatoglossum schroederi (C. Agardh) Kütz.	(C. Agardh) Kütz.	species	Brazil	Espirito Santo	RVS Santa Cruz	-19.9717	-40.1367	2019-01-18	RB01472557	RB	R.G. Bahia	R.G. Bahia	https://fest.org.br/projetos/programa-de-monitoramento-da-biodiversidade-ambiental-pmba/	https://catalogo-ucs-brasil.jbrj.gov.br/
Plantae	Phaeophyta	Phaeophyceae	Dictyotales	Dictyotaceae	Stypopodium	zonale	Stypopodium zonale (J.V. Lamour.) Papenf.	(J.V. Lamour.) Papenf.	species	Brazil	Espirito Santo	RVS Santa Cruz			//	ALCB070376	ALCB	M.C.Q. Mendes		https://fest.org.br/projetos/programa-de-monitoramento-da-biodiversidade-ambiental-pmba/	https://catalogo-ucs-brasil.jbrj.gov.br/
Plantae	Phaeophyta	Phaeophyceae	Dictyotales	Dictyotaceae	Zonaria	tournefortii	Zonaria tournefortii (J.V. Lamour.) Mont.	(J.V. Lamour.) Mont.	species	Brazil	Espirito Santo	RVS Santa Cruz	-19.9717	-40.1367	2019-01-18	RB01490131	RB	G.J.P. Mitchell	J.M.C. Nunes	https://fest.org.br/projetos/programa-de-monitoramento-da-biodiversidade-ambiental-pmba/	https://catalogo-ucs-brasil.jbrj.gov.br/
Plantae	Phaeophyta	Phaeophyceae	Dictyotales	Dictyotaceae	Zonaria	zonata	Zonaria zonata C.Agardh	C.Agardh	species	Brazil	Espirito Santo	RVS Santa Cruz	-19.9717	-40.1367	2019-05-21	RB01472433	RB	R.G. Bahia	J.M.C. Nunes	https://fest.org.br/projetos/programa-de-monitoramento-da-biodiversidade-ambiental-pmba/	https://catalogo-ucs-brasil.jbrj.gov.br/
Plantae	Phaeophyta	Phaeophyceae	Ectocarpales	Acinetosporaceae	Acinetospora	filamentosa	Acinetospora filamentosa (Noda) Yaegashi, Uwai & Kogame	(Noda) Yaegashi, Uwai & Kogame	species	Brazil	Espirito Santo	RVS Santa Cruz	-19.9997	-40.1469	2019-01-19	RB01473730	RB	R.G. Bahia	J.M.C. Nunes	https://fest.org.br/projetos/programa-de-monitoramento-da-biodiversidade-ambiental-pmba/	https://catalogo-ucs-brasil.jbrj.gov.br/
Plantae	Phaeophyta	Phaeophyceae	Ectocarpales	Acinetosporaceae	Feldmannia	mitchelliae	Feldmannia mitchelliae (Harv.) H. -S. Kim	(Harv.) H. -S. Kim	species	Brazil	Espirito Santo	RVS Santa Cruz	-19.9997	-40.1469	2019-01-20	RB01473729	RB	R.G. Bahia	J.M.C. Nunes	https://fest.org.br/projetos/programa-de-monitoramento-da-biodiversidade-ambiental-pmba/	https://catalogo-ucs-brasil.jbrj.gov.br/
Plantae	Phaeophyta	Phaeophyceae	Ectocarpales	Scytosiphonaceae	Hydroclathrus	clathratus	Hydroclathrus clathratus (Mert. ex Roth) Derbès & Solier	(Mert. ex Roth) Derbès & Solier	species	Brazil	Espirito Santo	RVS Santa Cruz			//	RB01473720	RB	R.G. Bahia		https://fest.org.br/projetos/programa-de-monitoramento-da-biodiversidade-ambiental-pmba/	https://catalogo-ucs-brasil.jbrj.gov.br/
Plantae	Phaeophyta	Phaeophyceae	Fucales	Sargassaceae	Sargassum	filipendula	Sargassum filipendula C.Agardh	C.Agardh	species	Brazil	Espirito Santo	RVS Santa Cruz			//	RB01401783	RB	G.M. Amado-Filho		https://fest.org.br/projetos/programa-de-monitoramento-da-biodiversidade-ambiental-pmba/	https://catalogo-ucs-brasil.jbrj.gov.br/
Plantae	Phaeophyta	Phaeophyceae	Fucales	Sargassaceae	Sargassum	furcatum	Sargassum furcatum Kütz.	Kütz.	species	Brazil	Espirito Santo	RVS Santa Cruz	-19.9722	-40.1364	2018-09-21	RB01401781	RB	G. M. Amado-Filho	J.M.C. Nunes	https://fest.org.br/projetos/programa-de-monitoramento-da-biodiversidade-ambiental-pmba/	https://catalogo-ucs-brasil.jbrj.gov.br/
Plantae	Phaeophyta	Phaeophyceae	Fucales	Sargassaceae	Sargassum	hystrix	Sargassum hystrix J.Agardh	J.Agardh	species	Brazil	Espirito Santo	RVS Santa Cruz	-19.9717	-40.1367	2019-05-21	RB01472436	RB	R.G. Bahia	J.M.C. Nunes	https://fest.org.br/projetos/programa-de-monitoramento-da-biodiversidade-ambiental-pmba/	https://catalogo-ucs-brasil.jbrj.gov.br/
Plantae	Phaeophyta	Phaeophyceae	Fucales	Sargassaceae	Sargassum	polyceratium	Sargassum polyceratium Mont.	Mont.	species	Brazil	Espirito Santo	RVS Santa Cruz	-19.9997	-40.1469	2018-09-25	RB01401792	RB	G. M. Amado-Filho	J.M.C. Nunes	https://fest.org.br/projetos/programa-de-monitoramento-da-biodiversidade-ambiental-pmba/	https://catalogo-ucs-brasil.jbrj.gov.br/
Plantae	Phaeophyta	Phaeophyceae	Fucales	Sargassaceae	Sargassum	ramifolium	Sargassum ramifolium Kütz.	Kütz.	species	Brazil	Espirito Santo	RVS Santa Cruz			//	RB01401793	RB	G. M. Amado-Filho		https://fest.org.br/projetos/programa-de-monitoramento-da-biodiversidade-ambiental-pmba/	https://catalogo-ucs-brasil.jbrj.gov.br/
Plantae	Phaeophyta	Phaeophyceae	Fucales	Sargassaceae	Sargassum	cymosum	Sargassum cymosum C.Agardh	C.Agardh	species	Brazil	Espirito Santo	RVS Santa Cruz			//	RB01401788	RB	G.M. Amado-Filho		https://fest.org.br/projetos/programa-de-monitoramento-da-biodiversidade-ambiental-pmba/	https://catalogo-ucs-brasil.jbrj.gov.br/
Plantae	Phaeophyta	Phaeophyceae	Fucales	Sargassaceae	Sargassum	stenophyllum	Sargassum stenophyllum Mart.	Mart.	species	Brazil	Espirito Santo	RVS Santa Cruz	-19.9717	-40.1367	2019-01-18	RB01490130	RB	R.G. Bahia	J.M.C. Nunes	https://fest.org.br/projetos/programa-de-monitoramento-da-biodiversidade-ambiental-pmba/	https://catalogo-ucs-brasil.jbrj.gov.br/
Plantae	Phaeophyta	Phaeophyceae	Fucales	Sargassaceae	Sargassum	vulgare	Sargassum vulgare C.Agardh	C.Agardh	species	Brazil	Espirito Santo	RVS Santa Cruz			//	RB01402155	RB	G. M. Amado-Filho		https://fest.org.br/projetos/programa-de-monitoramento-da-biodiversidade-ambiental-pmba/	https://catalogo-ucs-brasil.jbrj.gov.br/
Plantae	Phaeophyta	Phaeophyceae	Fucales	Scytosiphonaceae	Colpomenia	sinuosa	Colpomenia sinuosa (Mertens ex Roth) Derbès & Solier	(Mertens ex Roth) Derbès & Solier	species	Brazil	Espirito Santo	RVS Santa Cruz	-19.9717	-40.1367	2018-09-21	RB01490094	RB	R.G. Bahia	J.M.C. Nunes	https://fest.org.br/projetos/programa-de-monitoramento-da-biodiversidade-ambiental-pmba/	https://catalogo-ucs-brasil.jbrj.gov.br/
Plantae	Phaeophyta	Phaeophyceae	Sphacelariales	Sphacelariaceae	Sphacelaria	rigidula	Sphacelaria rigidula Kütz.	Kütz.	species	Brazil	Espirito Santo	RVS Santa Cruz	-19.9717	-40.1367	2018-09-21	RB01490092	RB	R.G. Bahia	J.M.C. Nunes	https://fest.org.br/projetos/programa-de-monitoramento-da-biodiversidade-ambiental-pmba/	https://catalogo-ucs-brasil.jbrj.gov.br/
Plantae	Rhodophyta	Florideophyceae	Ceramiales	Rhodomelaceae	Polysiphonia	sertularioides	Neosiphonia sertularioides (Gratel.) K.W.Nam & P.J.Kang	(Gratel.) K.W.Nam & P.J.Kang	species	Brazil	Espirito Santo	RVS Santa Cruz	-19.9997	-40.1469	2019-01-18	RB01472560	RB	R.G. Bahia	R.G. Bahia	https://fest.org.br/projetos/programa-de-monitoramento-da-biodiversidade-ambiental-pmba/	https://catalogo-ucs-brasil.jbrj.gov.br/
Plantae	Rhodophyta	Florideophyceae	Ceramiales	Callithamniaceae	Spyridia	clavata	Spyridia clavata Kütz.	Kütz.	species	Brazil	Espirito Santo	RVS Santa Cruz	-19.9997	-40.1469	2018-09-25	RB01473706	RB	R.G. Bahia	J.M.C. Nunes	https://fest.org.br/projetos/programa-de-monitoramento-da-biodiversidade-ambiental-pmba/	https://catalogo-ucs-brasil.jbrj.gov.br/
Plantae	Rhodophyta	Florideophyceae	Ceramiales	Caulacanthaceae	Catenella	caespitosa	Catenella caespitosa (With.) L.M.Irvine in Parke & Dixon	(With.) L.M.Irvine in Parke & Dixon	species	Brazil	Espirito Santo	RVS Santa Cruz	-20.0014	-40.1467	2019-05-26	RB01473110	RB	R.G. Bahia	J.M.C. Nunes	https://fest.org.br/projetos/programa-de-monitoramento-da-biodiversidade-ambiental-pmba/	https://catalogo-ucs-brasil.jbrj.gov.br/
Plantae	Rhodophyta	Florideophyceae	Ceramiales	Ceramiaceae	Centroceras	gasparrinii	Centroceras gasparrinii (Meneghini) Kützing	(Meneghini) Kützing	species	Brazil	Espirito Santo	RVS Santa Cruz	-19.9997	-40.1469	2018-09-25	RB01490104	RB	R.G. Bahia	J.M.C. Nunes	https://fest.org.br/projetos/programa-de-monitoramento-da-biodiversidade-ambiental-pmba/	https://catalogo-ucs-brasil.jbrj.gov.br/
Plantae	Rhodophyta	Florideophyceae	Ceramiales	Delesseriaceae	Heterosiphonia	gibbesii	Heterosiphonia gibbesii (Harv.) Falkenb.	(Harv.) Falkenb.	species	Brazil	Espirito Santo	RVS Santa Cruz	-19.9717	-40.1367	2018-09-21	RB01490103	RB	R.G. Bahia	J.M.C. Nunes	https://fest.org.br/projetos/programa-de-monitoramento-da-biodiversidade-ambiental-pmba/	https://catalogo-ucs-brasil.jbrj.gov.br/
Plantae	Rhodophyta	Florideophyceae	Ceramiales	Delesseriaceae	Thuretia	bornetii	Thuretia bornetii Vickers	Vickers	species	Brazil	Espirito Santo	RVS Santa Cruz	-19.9717	-40.1367	2018-09-22	RB01490106	RB	R.G. Bahia	J.M.C. Nunes	https://fest.org.br/projetos/programa-de-monitoramento-da-biodiversidade-ambiental-pmba/	https://catalogo-ucs-brasil.jbrj.gov.br/
Plantae	Rhodophyta	Florideophyceae	Ceramiales	Rhodomelaceae	Acanthophora	spicifera	Acanthophora spicifera (M.Vahl) Børgesen	(M.Vahl) Børgesen	species	Brazil	Espirito Santo	RVS Santa Cruz	-19.9717	-40.1367	2019-05-21	RB01472438	RB	R.G. Bahia	J.M.C. Nunes	https://fest.org.br/projetos/programa-de-monitoramento-da-biodiversidade-ambiental-pmba/	https://catalogo-ucs-brasil.jbrj.gov.br/
Plantae	Rhodophyta	Florideophyceae	Ceramiales	Rhodomelaceae	Alsidium	seaforthii	Alsidium seaforthii (Turner) J.Agardh	(Turner) J.Agardh	species	Brazil	Espirito Santo	RVS Santa Cruz			//	RB01472444	RB	R.G. Bahia		https://fest.org.br/projetos/programa-de-monitoramento-da-biodiversidade-ambiental-pmba/	https://catalogo-ucs-brasil.jbrj.gov.br/
Plantae	Rhodophyta	Florideophyceae	Ceramiales	Rhodomelaceae	Bostrychia	tenella	Bostrychia tenella (J.V.Lamour.) J.Agardh	(J.V.Lamour.) J.Agardh	species	Brazil	Espirito Santo	RVS Santa Cruz	-20.0014	-40.1467	2019-05-26	RB01473110	RB	R.G. Bahia	J. M. C. Nunes	https://fest.org.br/projetos/programa-de-monitoramento-da-biodiversidade-ambiental-pmba/	https://catalogo-ucs-brasil.jbrj.gov.br/
Plantae	Rhodophyta	Florideophyceae	Ceramiales	Rhodomelaceae	Bryocladia	cuspidata	Bryocladia cuspidata (J.Agardh) De Toni	(J.Agardh) De Toni	species	Brazil	Espirito Santo	RVS Santa Cruz	-19.9717	-40.1367	2019-01-18	RB01490110	RB	R.G. Bahia	J. M. C. Nunes	https://fest.org.br/projetos/programa-de-monitoramento-da-biodiversidade-ambiental-pmba/	https://catalogo-ucs-brasil.jbrj.gov.br/
Plantae	Rhodophyta	Florideophyceae	Ceramiales	Rhodomelaceae	Carradoriella	denudata	Polysiphonia denudata (Dillwyn) Grev. ex Harv.	(Dillwyn) Grev. ex Harv.	species	Brazil	Espirito Santo	RVS Santa Cruz	-19.9717	-40.1367	2019-01-19	RB01490100	RB	R.G. Bahia	J. M. C. Nunes	https://fest.org.br/projetos/programa-de-monitoramento-da-biodiversidade-ambiental-pmba/	https://catalogo-ucs-brasil.jbrj.gov.br/
Plantae	Rhodophyta	Florideophyceae	Ceramiales	Rhodomelaceae	Herposiphonia	secunda	Herposiphonia secunda (C.Agardh) Ambronn	(C.Agardh) Ambronn	species	Brazil	Espirito Santo	RVS Santa Cruz	-19.9717	-40.1367	2018-09-21	RB01490254	RB	R.G. Bahia	J. M. C. Nunes	https://fest.org.br/projetos/programa-de-monitoramento-da-biodiversidade-ambiental-pmba/	https://catalogo-ucs-brasil.jbrj.gov.br/
Plantae	Rhodophyta	Florideophyceae	Ceramiales	Rhodomelaceae	Laurencia	dendroidea	Laurencia dendroidea J.Agardh	J.Agardh	species	Brazil	Espirito Santo	RVS Santa Cruz			//	RB01472434	RB	R.G. Bahia		https://fest.org.br/projetos/programa-de-monitoramento-da-biodiversidade-ambiental-pmba/	https://catalogo-ucs-brasil.jbrj.gov.br/
Plantae	Rhodophyta	Florideophyceae	Ceramiales	Rhodomelaceae	Melanothamnus	gorgoniae	Melanothamnus gorgoniae (Harvey) Díaz-Tapia & Maggs	(Harvey) Díaz-Tapia & Maggs	species	Brazil	Espirito Santo	RVS Santa Cruz	-19.9997	-40.1469	2019-01-18	RB01474301	RB	R.G. Bahia	J.M.C. Nunes	https://fest.org.br/projetos/programa-de-monitoramento-da-biodiversidade-ambiental-pmba/	https://catalogo-ucs-brasil.jbrj.gov.br/
Plantae	Rhodophyta	Florideophyceae	Ceramiales	Rhodomelaceae	Osmundaria	obtusiloba	Osmundaria obtusiloba (C.Agardh) R.E.Norris	(C.Agardh) R.E.Norris	species	Brazil	Espirito Santo	RVS Santa Cruz			//	RB01402089	RB	G.M. Amado-Filho		https://fest.org.br/projetos/programa-de-monitoramento-da-biodiversidade-ambiental-pmba/	https://catalogo-ucs-brasil.jbrj.gov.br/
Plantae	Rhodophyta	Florideophyceae	Ceramiales	Rhodomelaceae	Palisada	furcata	Palisada furcata (Cord.-Mar.& M.T. Fujii) Cassano & M.T. Fujii	(Cord.-Mar.& M.T. Fujii) Cassano & M.T. Fujii	species	Brazil	Espirito Santo	RVS Santa Cruz	-19.9717	-40.1367	2019-05-21	RB01472446	RB	R.G. Bahia	J.M.C. Nunes	https://fest.org.br/projetos/programa-de-monitoramento-da-biodiversidade-ambiental-pmba/	https://catalogo-ucs-brasil.jbrj.gov.br/
Plantae	Rhodophyta	Florideophyceae	Ceramiales	Rhodomelaceae	Palisada	perforata	Palisada perforata (Bory) K.W.Nam	(Bory) K.W.Nam	species	Brazil	Espirito Santo	RVS Santa Cruz				SP 255338	SP	S.M.P.B. Guimarães		https://fest.org.br/projetos/programa-de-monitoramento-da-biodiversidade-ambiental-pmba/	https://catalogo-ucs-brasil.jbrj.gov.br/
Plantae	Rhodophyta	Florideophyceae	Ceramiales	Rhodomelaceae	Polysiphonia	subtilissima	Polysiphonia subtilissima Mont.	Mont.	species	Brazil	Espirito Santo	RVS Santa Cruz	-19.9997	-40.1469	2019-01-18	RB01472559	RB	R.G. Bahia	R.G. Bahia	https://fest.org.br/projetos/programa-de-monitoramento-da-biodiversidade-ambiental-pmba/	https://catalogo-ucs-brasil.jbrj.gov.br/
Plantae	Rhodophyta	Florideophyceae	Ceramiales	Wrangeliaceae	Anotrichium	elongatum	Anotrichium elongatum (Harvey) Baldock	(Harvey) Baldock	species	Brazil	Espirito Santo	RVS Santa Cruz				SP 318211	SP	S.M.P.B. Guimarães		https://fest.org.br/projetos/programa-de-monitoramento-da-biodiversidade-ambiental-pmba/	https://catalogo-ucs-brasil.jbrj.gov.br/
Plantae	Rhodophyta	Florideophyceae	Ceramiales	Wrangeliaceae	Griffithsia	schousboei	Griffithsia schousboei Mont.	Mont.	species	Brazil	Espirito Santo	RVS Santa Cruz	-19.9997	-40.1469	2018-09-25	RB01473716	RB	R.G. Bahia	J.M.C. Nunes	https://fest.org.br/projetos/programa-de-monitoramento-da-biodiversidade-ambiental-pmba/	https://catalogo-ucs-brasil.jbrj.gov.br/
Plantae	Rhodophyta	Florideophyceae	Corallinales	Corallinaceae	Corallina	panizzoi	Corallina panizzoi R.Schnetter & U.Richter	R.Schnetter & U.Richter	species	Brazil	Espirito Santo	RVS Santa Cruz	-19.9997	-40.1469	2019-01-19	RB01490250	RB	R.G. Bahia	J.M.C. Nunes	https://fest.org.br/projetos/programa-de-monitoramento-da-biodiversidade-ambiental-pmba/	https://catalogo-ucs-brasil.jbrj.gov.br/
Plantae	Rhodophyta	Florideophyceae	Corallinales	Lithophyllaceae	Amphiroa	anastomosans	Amphiroa anastomosans Weber Bosse	Weber Bosse	species	Brazil	Espirito Santo	RVS Santa Cruz	-19.9717	-40.1367	2019-05-21	RB01472438	RB	R.G. Bahia	J.M.C. Nunes	https://fest.org.br/projetos/programa-de-monitoramento-da-biodiversidade-ambiental-pmba/	https://catalogo-ucs-brasil.jbrj.gov.br/
Plantae	Rhodophyta	Florideophyceae	Corallinales	Lithophyllaceae	Amphiroa	fragilissima	Amphiroa fragilissima (Linnaeus) J.V.Lamouroux	(Linnaeus) J.V.Lamouroux	species	Brazil	Espirito Santo	RVS Santa Cruz			//	RB01472429	RB	R.G. Bahia		https://fest.org.br/projetos/programa-de-monitoramento-da-biodiversidade-ambiental-pmba/	https://catalogo-ucs-brasil.jbrj.gov.br/
Plantae	Rhodophyta	Florideophyceae	Corallinales	Porolithaceae	Harveylithon	roseum	Harveylithon roseum L.-C.Liu & S.-M.Lin	L.-C.Liu & S.-M.Lin	species	Brazil	Espirito Santo	RVS Santa Cruz			//	RB01472424	RB	R.G. Bahia		https://fest.org.br/projetos/programa-de-monitoramento-da-biodiversidade-ambiental-pmba/	https://catalogo-ucs-brasil.jbrj.gov.br/
Plantae	Rhodophyta	Florideophyceae	Gelidiales	Gelidiaceae	Gelidium	floridanum	Gelidium floridanum W.R.Taylor	W.R.Taylor	species	Brazil	Espirito Santo	RVS Santa Cruz	-19.9997	-40.1469	2018-09-25	RB01473739	RB	R.G. Bahia	J.M.C. Nunes	https://fest.org.br/projetos/programa-de-monitoramento-da-biodiversidade-ambiental-pmba/	https://catalogo-ucs-brasil.jbrj.gov.br/
Plantae	Rhodophyta	Florideophyceae	Gelidiales	Gelidiellaceae	Gelidiella	acerosa	Gelidiella acerosa (Forssk.) Feldmann & Hamel	(Forssk.) Feldmann & Hamel	species	Brazil	Espirito Santo	RVS Santa Cruz	-19.9717	-40.1367	2019-05-21	RB01472445	RB	R.G. Bahia	J.M.C. Nunes	https://fest.org.br/projetos/programa-de-monitoramento-da-biodiversidade-ambiental-pmba/	https://catalogo-ucs-brasil.jbrj.gov.br/
Plantae	Rhodophyta	Florideophyceae	Gigartinales	Cystocloniaceae	Hypnea	brasiliensis	Hypnea brasiliensis P.B. Jesus, Nauer & J.M.C. Nunes	P.B. Jesus, Nauer & J.M.C. Nunes	species	Brazil	Espirito Santo	RVS Santa Cruz	-19.9717	-40.1367	2019-05-21	RB01472442	RB	R.G. Bahia	J.M.C. Nunes	https://fest.org.br/projetos/programa-de-monitoramento-da-biodiversidade-ambiental-pmba/	https://catalogo-ucs-brasil.jbrj.gov.br/
Plantae	Rhodophyta	Florideophyceae	Gigartinales	Cystocloniaceae	Hypnea	cervicornis	Hypnea cervicornis J. Agardh	J. Agardh	species	Brazil	Espirito Santo	RVS Santa Cruz			//	VIES037693	VIES	A.P. Pereira		https://fest.org.br/projetos/programa-de-monitoramento-da-biodiversidade-ambiental-pmba/	https://catalogo-ucs-brasil.jbrj.gov.br/
Plantae	Rhodophyta	Florideophyceae	Gigartinales	Cystocloniaceae	Hypnea	pseudomusciformis	Hypnea pseudomusciformis Nauer, Cassano & M.C.Oliveira	Nauer, Cassano & M.C.Oliveira	species	Brazil	Espirito Santo	RVS Santa Cruz			//	RB01472441	RB	R.G. Bahia		https://fest.org.br/projetos/programa-de-monitoramento-da-biodiversidade-ambiental-pmba/	https://catalogo-ucs-brasil.jbrj.gov.br/
Plantae	Rhodophyta	Florideophyceae	Gigartinales	Gigartinaceae	Chondracanthus	acicularis	Chondracanthus acicularis (Roth) Fredericq	(Roth) Fredericq	species	Brazil	Espirito Santo	RVS Santa Cruz	-19.9717	-40.1367	2018-09-21	RB01490252	RB	R.G. Bahia	J.M.C. Nunes	https://fest.org.br/projetos/programa-de-monitoramento-da-biodiversidade-ambiental-pmba/	https://catalogo-ucs-brasil.jbrj.gov.br/
Plantae	Rhodophyta	Florideophyceae	Gigartinales	Phyllophoraceae	Petroglossum	undulatum	Petroglossum undulatum C.W.Schneid. in C.W. Schneid. & Searles	C.W.Schneid. in C.W. Schneid. & Searles	species	Brazil	Espirito Santo	RVS Santa Cruz				SP 255209	SP	S.M.P.B. Guimarães		https://fest.org.br/projetos/programa-de-monitoramento-da-biodiversidade-ambiental-pmba/	https://catalogo-ucs-brasil.jbrj.gov.br/
Plantae	Rhodophyta	Florideophyceae	Gigartinales	Rhizophyllidaceae	Ochtodes	secundiramea	Ochtodes secundiramea (Montagne) M.Howe	(Montagne) M.Howe	species	Brazil	Espirito Santo	RVS Santa Cruz	-19.9997	-40.1469	2019-01-19	RB01490098	RB	R.G. Bahia	J.M.C. Nunes	https://fest.org.br/projetos/programa-de-monitoramento-da-biodiversidade-ambiental-pmba/	https://catalogo-ucs-brasil.jbrj.gov.br/
Plantae	Rhodophyta	Florideophyceae	Gigartinales	Solieriaceae	Solieria	filiformis	Solieria filiformis (Kütz.) P.W.Gabrielson	(Kütz.) P.W.Gabrielson	species	Brazil	Espirito Santo	RVS Santa Cruz	-19.9997	-40.1469	2019-01-20	RB01472568	RB	R.G. Bahia	R.G. Bahia	https://fest.org.br/projetos/programa-de-monitoramento-da-biodiversidade-ambiental-pmba/	https://catalogo-ucs-brasil.jbrj.gov.br/
Plantae	Rhodophyta	Florideophyceae	Gracilariales	Gracilariaceae	Gracilaria	cearensis	Gracilaria cearensis (A.B.Joly & Pinheiro) A.B.Joly & Pinheiro	(A.B.Joly & Pinheiro) A.B.Joly & Pinheiro	species	Brazil	Espirito Santo	RVS Santa Cruz	-19.9997	-40.1469	2018-09-21	RB01402073
Plantae	Rhodophyta	Florideophyceae	Gracilariales	Gracilariaceae	Gracilaria	cervicornis	Gracilaria cervicornis (Turner) J.Agardh	(Turner) J.Agardh	species	Brazil	Espirito Santo	RVS Santa Cruz	-20.0736	-40.1747	2018-09-22	RB01402075	RB	G. M. Amado-Filho	J.M.C. Nunes	https://fest.org.br/projetos/programa-de-monitoramento-da-biodiversidade-ambiental-pmba/	https://catalogo-ucs-brasil.jbrj.gov.br/
Plantae	Rhodophyta	Florideophyceae	Gracilariales	Gracilariaceae	Gracilaria	cuneata	Gracilaria cuneata Aresch.	Aresch.	species	Brazil	Espirito Santo	RVS Santa Cruz	-19.9717	-40.1367	2018-09-21	RB01473703	RB	R.G. Bahia	J.M.C. Nunes	https://fest.org.br/projetos/programa-de-monitoramento-da-biodiversidade-ambiental-pmba/	https://catalogo-ucs-brasil.jbrj.gov.br/
Plantae	Rhodophyta	Florideophyceae	Halymeniales	Grateloupiacea	Grateloupia	filicina	Grateloupia filicina (J.V.Lamouroux) C.Agardh	(J.V.Lamouroux) C.Agardh	species	Brazil	Espirito Santo	RVS Santa Cruz	-19.9006	-40.0911	2018-09-23	RB01490121	RB	R.G. Bahia	J.M.C. Nunes	https://fest.org.br/projetos/programa-de-monitoramento-da-biodiversidade-ambiental-pmba/	https://catalogo-ucs-brasil.jbrj.gov.br/
Plantae	Rhodophyta	Florideophyceae	Halymeniales	Halymeniaceae	Cryptonemia	seminervis	Cryptonemia seminervis (C.Agardh) J.Agardh	(C.Agardh) J.Agardh	species	Brazil	Espirito Santo	RVS Santa Cruz	-19.9722	-40.1364	//	RB01472440	RB	R.G. Bahia		https://fest.org.br/projetos/programa-de-monitoramento-da-biodiversidade-ambiental-pmba/	https://catalogo-ucs-brasil.jbrj.gov.br/
Plantae	Rhodophyta	Florideophyceae	Hapalidiales	Hapalidiaceae	Lithothamnion	crispatum	Lithothamnion crispatum Hauck	Hauck	species	Brazil	Espirito Santo	RVS Santa Cruz	-19.9208	-40.1014	2016-06-01	RB01224623	RB	M.C. Henriques	M.C. Henriques	https://fest.org.br/projetos/programa-de-monitoramento-da-biodiversidade-ambiental-pmba/	https://catalogo-ucs-brasil.jbrj.gov.br/
Plantae	Rhodophyta	Florideophyceae	Nemaliales	Galaxauraceae	Dichotomaria	marginata	Dichotomaria marginata (J.Ellis & Solander) Lamour.	(J.Ellis & Solander) Lamour.	species	Brazil	Espirito Santo	RVS Santa Cruz			//	RB01402085	RB	G.M. Amado-Filho		https://fest.org.br/projetos/programa-de-monitoramento-da-biodiversidade-ambiental-pmba/	https://catalogo-ucs-brasil.jbrj.gov.br/
Plantae	Rhodophyta	Florideophyceae	Nemaliales	Galaxauraceae	Dichotomaria	obtusata	Dichotomaria obtusata (J.Ellis & Solander) J.V.Lamour.	(J.Ellis & Solander) J.V.Lamour.	species	Brazil	Espirito Santo	RVS Santa Cruz	-19.9997	-40.1469	2019-01-19	RB01490116	RB	R.G. Bahia	J.M.C. Nunes	https://fest.org.br/projetos/programa-de-monitoramento-da-biodiversidade-ambiental-pmba/	https://catalogo-ucs-brasil.jbrj.gov.br/
Plantae	Rhodophyta	Florideophyceae	Nemaliales	Galaxauraceae	Galaxaura	rugosa	Galaxaura rugosa (J.Ellis & Sol.) J.V.Lamour.	(J.Ellis & Sol.) J.V.Lamour.	species	Brazil	Espirito Santo	RVS Santa Cruz	-19.9997	-40.1469	2018-09-25	RB01402081	RB	G. M. Amado-Filho	J.M.C. Nunes	https://fest.org.br/projetos/programa-de-monitoramento-da-biodiversidade-ambiental-pmba/	https://catalogo-ucs-brasil.jbrj.gov.br/
Plantae	Rhodophyta	Florideophyceae	Nemaliales	Galaxauraceae	Tricleocarpa	cylindrica	Tricleocarpa cylindrica (J.Ellis & Solander) Huisman & Borowitzka	(J.Ellis & Solander) Huisman & Borowitzka	species	Brazil	Espirito Santo	RVS Santa Cruz			//	RB01402078	RB	G. M. Amado-Filho		https://fest.org.br/projetos/programa-de-monitoramento-da-biodiversidade-ambiental-pmba/	https://catalogo-ucs-brasil.jbrj.gov.br/
Plantae	Rhodophyta	Florideophyceae	Nemaliales	Galaxauraceae	Tricleocarpa	fragilis	Tricleocarpa fragilis (L.) Huisman & R.A.Townsend	(L.) Huisman & R.A.Townsend	species	Brazil	Espirito Santo	RVS Santa Cruz	-19.9722	-40.1364	2008-09-21	RB01402080	RB	G. M. Amado-Filho	J.M.C. Nunes	https://fest.org.br/projetos/programa-de-monitoramento-da-biodiversidade-ambiental-pmba/	https://catalogo-ucs-brasil.jbrj.gov.br/
Plantae	Rhodophyta	Florideophyceae	Plocamiales	Plocamiaceae	Plocamium	brasiliense	Plocamium brasiliense (Grev.) M.Howe & W.R.Taylor	(Grev.) M.Howe & W.R.Taylor	species	Brazil	Espirito Santo	RVS Santa Cruz			//	SP 239648	SP	S.M.P.B. Guimarães		https://fest.org.br/projetos/programa-de-monitoramento-da-biodiversidade-ambiental-pmba/	https://catalogo-ucs-brasil.jbrj.gov.br/
Plantae	Rhodophyta	Florideophyceae	Rhodymeniales	Lomentariaceae	Ceratodictyon	planicaule	Ceratodictyon planicaule (W.R. Tayor) M.J. Wynne	(W.R. Tayor) M.J. Wynne	species	Brazil	Espirito Santo	RVS Santa Cruz	-19.9717	-40.1367	2019-01-18	RB01490136	RB	R.G. Bahia	J.M.C. Nunes	https://fest.org.br/projetos/programa-de-monitoramento-da-biodiversidade-ambiental-pmba/	https://catalogo-ucs-brasil.jbrj.gov.br/
Plantae	Rhodophyta	Florideophyceae	Rhodymeniales	Lomentariaceae	Ceratodictyon	variabile	Ceratodictyon variabile (J.Agardh) R.E.Norris	(J.Agardh) R.E.Norris	species	Brazil	Espirito Santo	RVS Santa Cruz	-19.9997	-40.1469	2019-05-26	RB01490127	RB	R.G. Bahia	J.M.C. Nunes	https://fest.org.br/projetos/programa-de-monitoramento-da-biodiversidade-ambiental-pmba/	https://catalogo-ucs-brasil.jbrj.gov.br/
Plantae	Rhodophyta	Florideophyceae	Rhodymeniales	Rhodymeniaceae	Botryocladia	occidentalis	Botryocladia occidentalis (Børgesen) Kylin	(Børgesen) Kylin	species	Brazil	Espirito Santo	RVS Santa Cruz			//	CESJ014840	CESJ	L. Krieger		https://fest.org.br/projetos/programa-de-monitoramento-da-biodiversidade-ambiental-pmba/	https://catalogo-ucs-brasil.jbrj.gov.br/
Plantae	Rhodophyta	Florideophyceae	Rhodymeniales	Rhodymeniaceae	Botryocladia	wynnei	Botryocladia wynnei D.L. Ballant.	D.L. Ballant.	species	Brazil	Espirito Santo	RVS Santa Cruz	-19.9717	-40.1367	2018-09-22	RB01490089	RB	R.G. Bahia	J.M.C. Nunes	https://fest.org.br/projetos/programa-de-monitoramento-da-biodiversidade-ambiental-pmba/	https://catalogo-ucs-brasil.jbrj.gov.br/
Plantae	Rhodophyta	Florideophyceae	Rhodymeniales	Champiaceae	Champia	feldmannii	Champia feldmannii Diaz-Pif.	Diaz-Pif.	species	Brazil	Espirito Santo	RVS Santa Cruz	-19.9717	-40.1367	2018-09-21	RB01490105	RB	R.G. Bahia	J.M.C. Nunes	https://fest.org.br/projetos/programa-de-monitoramento-da-biodiversidade-ambiental-pmba/	https://catalogo-ucs-brasil.jbrj.gov.br/
Plantae	Rhodophyta	Florideophyceae	Rhodymeniales	Rhodymeniaceae	Rhodymenia	pseudopalmata	Rhodymenia pseudopalmata (J.V.Lamour.) P.C.Silva	(J.V.Lamour.) P.C.Silva	species	Brazil	Espirito Santo	RVS Santa Cruz	-19.9717	-40.1367	2019-05-21	RB01472443	RB	R.G. Bahia	J.M.C. Nunes	https://fest.org.br/projetos/programa-de-monitoramento-da-biodiversidade-ambiental-pmba/	https://catalogo-ucs-brasil.jbrj.gov.br/
